# Supplementary material for: 5-Chloro-2-methyl-3-(4-methyl­phenyl­sulfon­yl)-1-benzo­furan
Source: Acta Crystallogr Sect E Struct Rep Online. 2013 Jun 8;69(Pt 7):o1050. doi: 10.1107/S1600536813015468 (PMC3772482; doi:10.1107/S1600536813015468)
Supplement: Supplementary file 1 [file e-69-o1050-sup1.cif]

##############################################################################
#                                                                            #
# This CIF contains the data in a paper accepted for publication in          #
# Acta Crystallographica Section E. It conforms to the requirements of       #
# Notes for Authors for Acta Crystallographica Section E, and has been       #
# peer reviewed under the auspices of the IUCr Commission on Journals.       #
#                                                                            #
# Full details of the Crystallographic Information File format               #
# are given in the paper "The Crystallographic Information File (CIF):       #
# a New Standard Archive File for Crystallography" by S. R. Hall, F. H.      #
# Allen and I. D. Brown [Acta Cryst. (1991), A47, 655-685].                  #
#                                                                            #
# The current version of the core CIF dictionary is obtainable from          #
# ftp://ftp.iucr.org/pub/cif_core.dic.                                       #
#                                                                            #
# Software is freely available for graphical display of the structure(s)     #
# in this CIF. For information consult the CIF software page                 #
# http://www.iucr.org/resources/cif/software.                                #
#                                                                            #
# This file may be used for bona fide research purposes within the           #
# scientific community so long as proper attribution is given to the journal # 
# article from which it was obtained.                                        #
#                                                                            #
##############################################################################
data_I
_audit_creation_method     'form.cif (version 2.0)'
_journal_data_validation_number     ?
_journal_date_recd_electronic     2013-05-20
_journal_date_accepted     2013-06-04
_journal_name_full     'Acta Crystallographica, Section E'
_journal_year     2013
_journal_volume     69
_journal_issue      7
_journal_page_first     o1050
_journal_page_last     o1050
_journal_paper_category     QO
_journal_paper_doi     10.1107/S1600536813015468
_journal_coeditor_code     PK2485
_publ_contact_author_name     'Prof. Uk Lee'
_publ_contact_author_address
;
 Department of Chemistry, Pukyong National University, 599-1 Daeyeon 3-dong
 Nam-gu, Busan 608-737, Republic of Korea
;
_publ_contact_author_email     'uklee@pknu.ac.kr'
_publ_contact_author_fax     '+82-51-629-5583'
_publ_contact_author_phone     '+82-51-629-5596'
_publ_section_title
;
5-Chloro-2-methyl-3-(4-methylphenylsulfonyl)-1-benzofuran
;
loop_
    _publ_author_name
    _publ_author_address
    'Choi, Hong Dae'
;
 Department of Chemistry, Dongeui University, San 24 Kaya-dong
 Busanjin-gu, Busan 614-714, Republic of Korea
;
    'Seo, Pil Ja'
;
 Department of Chemistry, Dongeui University, San 24 Kaya-dong
 Busanjin-gu, Busan 614-714, Republic of Korea
;
    'Lee, Uk'
;
 Department of Chemistry, Pukyong National University,
 599-1 Daeyeon 3-dong
 Nam-gu, Busan 608-737, Republic of Korea
;
_publ_section_synopsis     .
_chemical_name_systematic
;
5-Chloro-2-methyl-3-(4-methylphenylsulfonyl)-1-benzofuran
;
_chemical_name_common     ?
_chemical_formula_moiety     'C16 H13 Cl O3 S'
_chemical_formula_sum     'C16 H13 Cl O3 S'
_chemical_formula_weight     320.77
_chemical_melting_point_gt     461
_chemical_melting_point_lt     462
_symmetry_cell_setting     triclinic
_symmetry_space_group_name_H-M     'P -1'
_symmetry_space_group_name_Hall     '-P 1'
loop_
    _symmetry_equiv_pos_as_xyz
    'x, y, z'
    '-x, -y, -z'
_cell_length_a     7.3725(2)
_cell_length_b     10.0967(3)
_cell_length_c     20.8173(7)
_cell_angle_alpha     98.0860(10)
_cell_angle_beta     99.547(2)
_cell_angle_gamma     106.5470(10)
_cell_volume     1435.62(8)
_cell_formula_units_Z     4
_cell_measurement_reflns_used     9961
_cell_measurement_theta_min     2.64
_cell_measurement_theta_max     28.25
_cell_measurement_temperature     173(2)
_exptl_crystal_description     'block'
_exptl_crystal_colour     'colourless'
_exptl_crystal_size_max     0.405
_exptl_crystal_size_mid     0.289
_exptl_crystal_size_min     0.229
_exptl_crystal_density_diffrn     1.484
_exptl_crystal_density_meas     ?
_exptl_crystal_density_method     'not measured'
_exptl_crystal_F_000     664
_exptl_absorpt_coefficient_mu     0.418
_exptl_absorpt_correction_type     multi-scan
_exptl_absorpt_process_details     '(<i>SADABS</i>; Bruker, 2009)'
_exptl_absorpt_correction_T_min     0.6703
_exptl_absorpt_correction_T_max     0.7457
_exptl_special_details     ?
_diffrn_ambient_temperature     173(2)
_diffrn_radiation_type     MoK\a
_diffrn_radiation_wavelength     0.71073
_diffrn_radiation_source     'rotating anode'
_diffrn_radiation_monochromator     'graphite multilayer'
_diffrn_measurement_device_type     'Bruker SMART APEXII CCD'
_diffrn_measurement_method     '\f and \w scans'
_diffrn_detector_area_resol_mean     10.0
_diffrn_reflns_number     26328
_diffrn_reflns_av_R_equivalents     0.0279
_diffrn_reflns_av_sigmaI/netI     0.0272
_diffrn_reflns_theta_min     1.01
_diffrn_reflns_theta_max     28.33
_diffrn_reflns_theta_full     28.33
_diffrn_measured_fraction_theta_max     0.993
_diffrn_measured_fraction_theta_full     0.993
_diffrn_reflns_limit_h_min     -9
_diffrn_reflns_limit_h_max     9
_diffrn_reflns_limit_k_min     -13
_diffrn_reflns_limit_k_max     13
_diffrn_reflns_limit_l_min     -27
_diffrn_reflns_limit_l_max     27
_diffrn_standards_number     0
_diffrn_standards_interval_count     .
_diffrn_standards_interval_time     .
_diffrn_standards_decay_%     ?
_refine_special_details
;
 Refinement of F^2^ against ALL reflections.  The weighted R-factor wR and
 goodness of fit S are based on F^2^, conventional R-factors R are based
 on F, with F set to zero for negative F^2^. The threshold expression of
 F^2^ > 2sigma(F^2^) is used only for calculating R-factors(gt) etc. and is
 not relevant to the choice of reflections for refinement.  R-factors based
 on F^2^ are statistically about twice as large as those based on F, and R-
 factors based on ALL data will be even larger.
;
_reflns_number_total     7109
_reflns_number_gt     5967
_reflns_threshold_expression     I>2\s(I)
_refine_ls_structure_factor_coef     Fsqd
_refine_ls_matrix_type     full
_refine_ls_R_factor_all     0.0446
_refine_ls_R_factor_gt     0.0360
_refine_ls_wR_factor_gt     0.0926
_refine_ls_wR_factor_ref     0.0979
_refine_ls_goodness_of_fit_ref     1.038
_refine_ls_restrained_S_all     1.038
_refine_ls_number_reflns     7109
_refine_ls_number_parameters     383
_refine_ls_number_restraints     0
_refine_ls_hydrogen_treatment     constr
_refine_ls_weighting_scheme     calc
_refine_ls_weighting_details
         'calc w=1/[\s^2^(Fo^2^)+(0.0476P)^2^+0.6008P] where P=(Fo^2^+2Fc^2^)/3'
_atom_sites_solution_hydrogens     difmap
_atom_sites_solution_primary     direct
_atom_sites_solution_secondary     difmap
_refine_ls_shift/su_max     0.001
_refine_ls_shift/su_mean     0.000
_refine_diff_density_max     0.383
_refine_diff_density_min     -0.398
_refine_ls_extinction_method     none
_refine_ls_extinction_coef     ?
loop_
    _atom_type_symbol
    _atom_type_description
    _atom_type_scat_dispersion_real
    _atom_type_scat_dispersion_imag
    _atom_type_scat_source
    'C' 'C' 0.0033 0.0016
                         'International Tables Vol C Tables 4.2.6.8 and 6.1.1.4'
    'H' 'H' 0.0000 0.0000
                         'International Tables Vol C Tables 4.2.6.8 and 6.1.1.4'
    'O' 'O' 0.0106 0.0060
                         'International Tables Vol C Tables 4.2.6.8 and 6.1.1.4'
    'S' 'S' 0.1246 0.1234
                         'International Tables Vol C Tables 4.2.6.8 and 6.1.1.4'
    'Cl' 'Cl' 0.1484 0.1585
                         'International Tables Vol C Tables 4.2.6.8 and 6.1.1.4'
_computing_data_collection     '<i>APEX2</i> (Bruker, 2009)'
_computing_cell_refinement     '<i>SAINT</i> (Bruker, 2009)'
_computing_data_reduction     '<i>SAINT</i> (Bruker, 2009)'
_computing_structure_solution     '<i>SHELXS97</i> (Sheldrick, 2008)'
_computing_structure_refinement     '<i>SHELXL97</i> (Sheldrick, 2008)'
_computing_molecular_graphics
;
<i>ORTEP-3 for Windows</i> (Farrugia, 2012) and
<i>DIAMOND</i> (Brandenburg, 1998)
;
_computing_publication_material     '<i>SHELXL97</i> (Sheldrick, 2008)'
loop_
    _atom_site_type_symbol
    _atom_site_label
    _atom_site_fract_x
    _atom_site_fract_y
    _atom_site_fract_z
    _atom_site_U_iso_or_equiv
    _atom_site_adp_type
    _atom_site_calc_flag
    _atom_site_refinement_flags
    _atom_site_occupancy
    _atom_site_symmetry_multiplicity
    _atom_site_disorder_assembly
    _atom_site_disorder_group
    Cl Cl1 0.24968(8) 0.40295(6) 0.68981(2) 0.04342(13) Uani d . 1 2 . .
    S S1 -0.03637(6) 0.18272(4) 0.393226(19) 0.02505(10) Uani d . 1 2 . .
    O O1 0.29244(17) 0.57988(12) 0.43797(6) 0.0290(2) Uani d . 1 2 . .
    O O2 -0.13514(17) 0.13204(12) 0.44305(6) 0.0310(3) Uani d . 1 2 . .
    O O3 -0.14612(18) 0.18003(13) 0.32903(6) 0.0347(3) Uani d . 1 2 . .
    C C1 0.1097(2) 0.35510(16) 0.42756(7) 0.0238(3) Uani d . 1 2 . .
    C C2 0.1844(2) 0.41316(16) 0.49781(7) 0.0228(3) Uani d . 1 2 . .
    C C3 0.1677(2) 0.36384(17) 0.55651(8) 0.0261(3) Uani d . 1 2 . .
    H H3 0.0931 0.2699 0.5563 0.031 Uiso calc R 1 2 . .
    C C4 0.2657(2) 0.45931(19) 0.61515(8) 0.0296(4) Uani d . 1 2 . .
    C C5 0.3744(2) 0.59807(19) 0.61716(8) 0.0328(4) Uani d . 1 2 . .
    H H5 0.4377 0.6592 0.6588 0.039 Uiso calc R 1 2 . .
    C C6 0.3910(2) 0.64748(18) 0.55939(9) 0.0313(4) Uani d . 1 2 . .
    H H6 0.4639 0.7419 0.5597 0.038 Uiso calc R 1 2 . .
    C C7 0.2953(2) 0.55174(17) 0.50081(8) 0.0254(3) Uani d . 1 2 . .
    C C8 0.1795(2) 0.45846(17) 0.39433(8) 0.0270(3) Uani d . 1 2 . .
    C C9 0.1631(3) 0.4659(2) 0.32330(9) 0.0363(4) Uani d . 1 2 . .
    H H9A 0.2897 0.4773 0.3119 0.054 Uiso calc R 1 2 . .
    H H9B 0.1203 0.5465 0.3149 0.054 Uiso calc R 1 2 . .
    H H9C 0.0686 0.3788 0.2960 0.054 Uiso calc R 1 2 . .
    C C10 0.1255(2) 0.08739(16) 0.38118(8) 0.0253(3) Uani d . 1 2 . .
    C C11 0.1953(3) 0.08322(18) 0.32311(8) 0.0312(4) Uani d . 1 2 . .
    H H11 0.1560 0.1310 0.2899 0.037 Uiso calc R 1 2 . .
    C C12 0.3231(3) 0.00823(19) 0.31462(9) 0.0345(4) Uani d . 1 2 . .
    H H12 0.3732 0.0064 0.2754 0.041 Uiso calc R 1 2 . .
    C C13 0.3796(2) -0.06433(18) 0.36201(9) 0.0327(4) Uani d . 1 2 . .
    C C14 0.3082(3) -0.05848(19) 0.41956(9) 0.0343(4) Uani d . 1 2 . .
    H H14 0.3458 -0.1076 0.4525 0.041 Uiso calc R 1 2 . .
    C C15 0.1828(2) 0.01806(18) 0.42974(8) 0.0295(3) Uani d . 1 2 . .
    H H15 0.1366 0.0229 0.4697 0.035 Uiso calc R 1 2 . .
    S S2 0.09432(6) 0.27584(4) 0.103954(18) 0.02438(9) Uani d . 1 2 . .
    Cl Cl2 0.01357(7) 0.22781(5) -0.19394(2) 0.03793(11) Uani d . 1 2 . .
    O O4 0.36056(16) 0.63145(12) 0.05479(5) 0.0276(2) Uani d . 1 2 . .
    O O6 -0.06739(16) 0.18020(12) 0.05491(6) 0.0302(3) Uani d . 1 2 . .
    O O5 0.06614(18) 0.33050(13) 0.16777(6) 0.0330(3) Uani d . 1 2 . .
    C C17 0.1952(2) 0.41650(16) 0.06766(7) 0.0237(3) Uani d . 1 2 . .
    C C18 0.1834(2) 0.41055(16) -0.00264(7) 0.0225(3) Uani d . 1 2 . .
    C C19 0.0958(2) 0.30830(17) -0.06083(8) 0.0259(3) Uani d . 1 2 . .
    H H19 0.0237 0.2146 -0.0597 0.031 Uiso calc R 1 2 . .
    C C20 0.1199(2) 0.35085(18) -0.11983(8) 0.0271(3) Uani d . 1 2 . .
    C C21 0.2233(2) 0.48782(19) -0.12355(8) 0.0302(4) Uani d . 1 2 . .
    H H21 0.2341 0.5115 -0.1656 0.036 Uiso calc R 1 2 . .
    C C22 0.3098(2) 0.58913(18) -0.06623(8) 0.0292(3) Uani d . 1 2 . .
    H H22 0.3808 0.6831 -0.0674 0.035 Uiso calc R 1 2 . .
    C C23 0.2875(2) 0.54624(16) -0.00748(8) 0.0246(3) Uani d . 1 2 . .
    C C24 0.3028(2) 0.54992(17) 0.09942(8) 0.0260(3) Uani d . 1 2 . .
    C C25 0.3701(3) 0.62270(19) 0.16990(8) 0.0349(4) Uani d . 1 2 . .
    H H25A 0.3051 0.5622 0.1977 0.052 Uiso calc R 1 2 . .
    H H25B 0.3391 0.7113 0.1754 0.052 Uiso calc R 1 2 . .
    H H25C 0.5105 0.6429 0.1834 0.052 Uiso calc R 1 2 . .
    C C26 0.2726(2) 0.19238(16) 0.11785(8) 0.0245(3) Uani d . 1 2 . .
    C C27 0.2712(2) 0.08041(17) 0.07094(8) 0.0298(3) Uani d . 1 2 . .
    H H27 0.1760 0.0494 0.0306 0.036 Uiso calc R 1 2 . .
    C C28 0.4102(3) 0.01391(18) 0.08349(9) 0.0345(4) Uani d . 1 2 . .
    H H28 0.4080 -0.0643 0.0518 0.041 Uiso calc R 1 2 . .
    C C29 0.5527(2) 0.06008(18) 0.14183(9) 0.0326(4) Uani d . 1 2 . .
    C C30 0.5542(3) 0.1749(2) 0.18749(9) 0.0342(4) Uani d . 1 2 . .
    H H30 0.6524 0.2085 0.2271 0.041 Uiso calc R 1 2 . .
    C C31 0.4152(3) 0.24113(18) 0.17622(8) 0.0302(4) Uani d . 1 2 . .
    H H31 0.4168 0.3191 0.2080 0.036 Uiso calc R 1 2 . .
    C C32 0.7015(3) -0.0134(2) 0.15597(11) 0.0444(5) Uani d . 1 2 . .
    H H32A 0.6896 -0.0838 0.1166 0.067 Uiso calc R 1 2 . .
    H H32B 0.6805 -0.0601 0.1935 0.067 Uiso calc R 1 2 . .
    H H32C 0.8315 0.0559 0.1670 0.067 Uiso calc R 1 2 . .
    C C16 0.5134(3) -0.1492(2) 0.35059(12) 0.0447(5) Uani d . 1 2 . .
    H H16A 0.4374 -0.2440 0.3255 0.067 Uiso calc R 1 2 . .
    H H16B 0.5848 -0.1559 0.3935 0.067 Uiso calc R 1 2 . .
    H H16C 0.6053 -0.1029 0.3253 0.067 Uiso calc R 1 2 . .
loop_
    _atom_site_aniso_label
    _atom_site_aniso_U_11
    _atom_site_aniso_U_22
    _atom_site_aniso_U_33
    _atom_site_aniso_U_12
    _atom_site_aniso_U_13
    _atom_site_aniso_U_23
    Cl1 0.0559(3) 0.0585(3) 0.0223(2) 0.0277(2) 0.00813(19) 0.00901(19)
    S1 0.02324(19) 0.02530(19) 0.02250(18) 0.00409(15) 0.00130(14) 0.00326(14)
    O1 0.0304(6) 0.0251(6) 0.0312(6) 0.0062(5) 0.0083(5) 0.0081(5)
    O2 0.0275(6) 0.0301(6) 0.0333(6) 0.0037(5) 0.0096(5) 0.0076(5)
    O3 0.0322(6) 0.0381(7) 0.0267(6) 0.0082(5) -0.0054(5) 0.0031(5)
    C1 0.0226(7) 0.0242(7) 0.0231(7) 0.0066(6) 0.0031(6) 0.0034(6)
    C2 0.0203(7) 0.0253(7) 0.0232(7) 0.0085(6) 0.0044(6) 0.0035(6)
    C3 0.0266(8) 0.0279(8) 0.0245(7) 0.0097(6) 0.0053(6) 0.0055(6)
    C4 0.0309(8) 0.0401(9) 0.0215(7) 0.0180(7) 0.0041(6) 0.0053(7)
    C5 0.0288(8) 0.0354(9) 0.0291(8) 0.0125(7) -0.0018(7) -0.0049(7)
    C6 0.0255(8) 0.0256(8) 0.0376(9) 0.0066(7) 0.0016(7) -0.0017(7)
    C7 0.0220(7) 0.0264(8) 0.0288(8) 0.0085(6) 0.0064(6) 0.0054(6)
    C8 0.0266(8) 0.0279(8) 0.0270(8) 0.0093(6) 0.0052(6) 0.0066(6)
    C9 0.0424(10) 0.0425(10) 0.0281(8) 0.0138(8) 0.0106(7) 0.0159(8)
    C10 0.0261(8) 0.0208(7) 0.0244(7) 0.0029(6) 0.0032(6) 0.0017(6)
    C11 0.0367(9) 0.0297(8) 0.0230(7) 0.0062(7) 0.0047(7) 0.0026(6)
    C12 0.0380(10) 0.0311(9) 0.0295(8) 0.0049(7) 0.0113(7) -0.0017(7)
    C13 0.0294(9) 0.0213(8) 0.0408(9) 0.0018(6) 0.0071(7) -0.0018(7)
    C14 0.0361(9) 0.0288(9) 0.0386(9) 0.0098(7) 0.0074(7) 0.0106(7)
    C15 0.0328(9) 0.0277(8) 0.0273(8) 0.0065(7) 0.0085(7) 0.0079(6)
    S2 0.02491(19) 0.02583(19) 0.02175(18) 0.00625(15) 0.00545(14) 0.00582(14)
    Cl2 0.0461(3) 0.0422(3) 0.02349(19) 0.0162(2) 0.00331(17) 0.00018(17)
    O4 0.0278(6) 0.0234(6) 0.0282(6) 0.0048(5) 0.0039(5) 0.0039(4)
    O6 0.0248(6) 0.0302(6) 0.0310(6) 0.0032(5) 0.0029(5) 0.0065(5)
    O5 0.0377(7) 0.0378(7) 0.0258(6) 0.0121(5) 0.0126(5) 0.0070(5)
    C17 0.0243(7) 0.0247(7) 0.0223(7) 0.0080(6) 0.0047(6) 0.0053(6)
    C18 0.0206(7) 0.0249(7) 0.0234(7) 0.0086(6) 0.0046(6) 0.0066(6)
    C19 0.0257(8) 0.0252(8) 0.0255(7) 0.0075(6) 0.0040(6) 0.0045(6)
    C20 0.0276(8) 0.0325(8) 0.0226(7) 0.0130(7) 0.0047(6) 0.0035(6)
    C21 0.0323(9) 0.0376(9) 0.0278(8) 0.0159(7) 0.0117(7) 0.0134(7)
    C22 0.0284(8) 0.0276(8) 0.0347(9) 0.0092(7) 0.0105(7) 0.0113(7)
    C23 0.0223(7) 0.0252(8) 0.0269(7) 0.0085(6) 0.0052(6) 0.0051(6)
    C24 0.0251(8) 0.0264(8) 0.0269(8) 0.0090(6) 0.0051(6) 0.0054(6)
    C25 0.0369(10) 0.0325(9) 0.0279(8) 0.0065(7) 0.0013(7) -0.0017(7)
    C26 0.0260(8) 0.0232(7) 0.0238(7) 0.0056(6) 0.0048(6) 0.0086(6)
    C27 0.0290(8) 0.0257(8) 0.0291(8) 0.0045(7) 0.0012(6) 0.0019(6)
    C28 0.0351(9) 0.0254(8) 0.0414(10) 0.0087(7) 0.0075(8) 0.0039(7)
    C29 0.0297(9) 0.0289(8) 0.0423(10) 0.0082(7) 0.0093(7) 0.0179(7)
    C30 0.0330(9) 0.0393(10) 0.0280(8) 0.0092(8) -0.0001(7) 0.0119(7)
    C31 0.0351(9) 0.0309(8) 0.0222(7) 0.0087(7) 0.0025(6) 0.0056(6)
    C32 0.0368(10) 0.0415(11) 0.0621(13) 0.0171(9) 0.0106(9) 0.0243(10)
    C16 0.0392(11) 0.0286(9) 0.0641(13) 0.0088(8) 0.0160(9) 0.0002(9)
_geom_special_details
;
 All esds (except the esd in the dihedral angle between two l.s. planes)
 are estimated using the full covariance matrix.  The cell esds are taken
 into account individually in the estimation of esds in distances, angles
 and torsion angles; correlations between esds in cell parameters are only
 used when they are defined by crystal symmetry.  An approximate (isotropic)
 treatment of cell esds is used for estimating esds involving l.s. planes.
;
loop_
    _geom_bond_atom_site_label_1
    _geom_bond_atom_site_label_2
    _geom_bond_site_symmetry_2
    _geom_bond_distance
    _geom_bond_publ_flag
    Cl1 C4 . 1.7392(17) ?
    S1 O2 . 1.4336(12) ?
    S1 O3 . 1.4353(12) ?
    S1 C1 . 1.7397(16) ?
    S1 C10 . 1.7607(16) ?
    O1 C8 . 1.370(2) ?
    O1 C7 . 1.3751(19) ?
    C1 C8 . 1.359(2) ?
    C1 C2 . 1.447(2) ?
    C2 C7 . 1.392(2) ?
    C2 C3 . 1.394(2) ?
    C3 C4 . 1.386(2) ?
    C3 H3 . 0.9500 ?
    C4 C5 . 1.393(3) ?
    C5 C6 . 1.376(3) ?
    C5 H5 . 0.9500 ?
    C6 C7 . 1.383(2) ?
    C6 H6 . 0.9500 ?
    C8 C9 . 1.478(2) ?
    C9 H9A . 0.9800 ?
    C9 H9B . 0.9800 ?
    C9 H9C . 0.9800 ?
    C10 C15 . 1.384(2) ?
    C10 C11 . 1.390(2) ?
    C11 C12 . 1.384(3) ?
    C11 H11 . 0.9500 ?
    C12 C13 . 1.387(3) ?
    C12 H12 . 0.9500 ?
    C13 C14 . 1.387(3) ?
    C13 C16 . 1.505(3) ?
    C14 C15 . 1.387(2) ?
    C14 H14 . 0.9500 ?
    C15 H15 . 0.9500 ?
    S2 O6 . 1.4351(12) ?
    S2 O5 . 1.4364(12) ?
    S2 C17 . 1.7399(16) ?
    S2 C26 . 1.7591(16) ?
    Cl2 C20 . 1.7443(16) ?
    O4 C24 . 1.367(2) ?
    O4 C23 . 1.3789(18) ?
    C17 C24 . 1.359(2) ?
    C17 C18 . 1.443(2) ?
    C18 C23 . 1.394(2) ?
    C18 C19 . 1.400(2) ?
    C19 C20 . 1.379(2) ?
    C19 H19 . 0.9500 ?
    C20 C21 . 1.396(2) ?
    C21 C22 . 1.382(2) ?
    C21 H21 . 0.9500 ?
    C22 C23 . 1.373(2) ?
    C22 H22 . 0.9500 ?
    C24 C25 . 1.479(2) ?
    C25 H25A . 0.9800 ?
    C25 H25B . 0.9800 ?
    C25 H25C . 0.9800 ?
    C26 C27 . 1.382(2) ?
    C26 C31 . 1.392(2) ?
    C27 C28 . 1.386(2) ?
    C27 H27 . 0.9500 ?
    C28 C29 . 1.391(2) ?
    C28 H28 . 0.9500 ?
    C29 C30 . 1.389(3) ?
    C29 C32 . 1.502(2) ?
    C30 C31 . 1.381(2) ?
    C30 H30 . 0.9500 ?
    C31 H31 . 0.9500 ?
    C32 H32A . 0.9800 ?
    C32 H32B . 0.9800 ?
    C32 H32C . 0.9800 ?
    C16 H16A . 0.9800 ?
    C16 H16B . 0.9800 ?
    C16 H16C . 0.9800 ?
loop_
    _geom_angle_atom_site_label_1
    _geom_angle_atom_site_label_2
    _geom_angle_atom_site_label_3
    _geom_angle_site_symmetry_1
    _geom_angle_site_symmetry_3
    _geom_angle
    _geom_angle_publ_flag
    O2 S1 O3 . . 119.75(8) ?
    O2 S1 C1 . . 106.70(7) ?
    O3 S1 C1 . . 108.68(8) ?
    O2 S1 C10 . . 107.90(8) ?
    O3 S1 C10 . . 107.69(7) ?
    C1 S1 C10 . . 105.23(7) ?
    C8 O1 C7 . . 106.81(12) ?
    C8 C1 C2 . . 107.30(14) ?
    C8 C1 S1 . . 127.15(12) ?
    C2 C1 S1 . . 125.53(12) ?
    C7 C2 C3 . . 119.56(14) ?
    C7 C2 C1 . . 104.64(14) ?
    C3 C2 C1 . . 135.79(15) ?
    C4 C3 C2 . . 116.34(15) ?
    C4 C3 H3 . . 121.8 ?
    C2 C3 H3 . . 121.8 ?
    C3 C4 C5 . . 123.26(16) ?
    C3 C4 Cl1 . . 118.16(14) ?
    C5 C4 Cl1 . . 118.58(13) ?
    C6 C5 C4 . . 120.66(15) ?
    C6 C5 H5 . . 119.7 ?
    C4 C5 H5 . . 119.7 ?
    C5 C6 C7 . . 116.12(16) ?
    C5 C6 H6 . . 121.9 ?
    C7 C6 H6 . . 121.9 ?
    O1 C7 C6 . . 125.33(15) ?
    O1 C7 C2 . . 110.61(13) ?
    C6 C7 C2 . . 124.05(16) ?
    C1 C8 O1 . . 110.64(14) ?
    C1 C8 C9 . . 134.21(16) ?
    O1 C8 C9 . . 115.13(15) ?
    C8 C9 H9A . . 109.5 ?
    C8 C9 H9B . . 109.5 ?
    H9A C9 H9B . . 109.5 ?
    C8 C9 H9C . . 109.5 ?
    H9A C9 H9C . . 109.5 ?
    H9B C9 H9C . . 109.5 ?
    C15 C10 C11 . . 120.71(16) ?
    C15 C10 S1 . . 119.69(13) ?
    C11 C10 S1 . . 119.59(13) ?
    C12 C11 C10 . . 118.78(16) ?
    C12 C11 H11 . . 120.6 ?
    C10 C11 H11 . . 120.6 ?
    C11 C12 C13 . . 121.53(16) ?
    C11 C12 H12 . . 119.2 ?
    C13 C12 H12 . . 119.2 ?
    C14 C13 C12 . . 118.62(16) ?
    C14 C13 C16 . . 120.84(18) ?
    C12 C13 C16 . . 120.53(17) ?
    C13 C14 C15 . . 120.90(17) ?
    C13 C14 H14 . . 119.5 ?
    C15 C14 H14 . . 119.5 ?
    C10 C15 C14 . . 119.43(16) ?
    C10 C15 H15 . . 120.3 ?
    C14 C15 H15 . . 120.3 ?
    O6 S2 O5 . . 119.79(7) ?
    O6 S2 C17 . . 106.81(7) ?
    O5 S2 C17 . . 108.76(8) ?
    O6 S2 C26 . . 107.88(7) ?
    O5 S2 C26 . . 107.38(7) ?
    C17 S2 C26 . . 105.33(7) ?
    C24 O4 C23 . . 106.77(12) ?
    C24 C17 C18 . . 107.37(14) ?
    C24 C17 S2 . . 127.08(12) ?
    C18 C17 S2 . . 125.53(12) ?
    C23 C18 C19 . . 119.07(14) ?
    C23 C18 C17 . . 104.74(13) ?
    C19 C18 C17 . . 136.18(15) ?
    C20 C19 C18 . . 116.46(15) ?
    C20 C19 H19 . . 121.8 ?
    C18 C19 H19 . . 121.8 ?
    C19 C20 C21 . . 123.49(15) ?
    C19 C20 Cl2 . . 118.42(13) ?
    C21 C20 Cl2 . . 118.08(13) ?
    C22 C21 C20 . . 120.25(15) ?
    C22 C21 H21 . . 119.9 ?
    C20 C21 H21 . . 119.9 ?
    C23 C22 C21 . . 116.20(16) ?
    C23 C22 H22 . . 121.9 ?
    C21 C22 H22 . . 121.9 ?
    C22 C23 O4 . . 125.08(15) ?
    C22 C23 C18 . . 124.52(15) ?
    O4 C23 C18 . . 110.39(13) ?
    C17 C24 O4 . . 110.74(14) ?
    C17 C24 C25 . . 134.29(16) ?
    O4 C24 C25 . . 114.97(14) ?
    C24 C25 H25A . . 109.5 ?
    C24 C25 H25B . . 109.5 ?
    H25A C25 H25B . . 109.5 ?
    C24 C25 H25C . . 109.5 ?
    H25A C25 H25C . . 109.5 ?
    H25B C25 H25C . . 109.5 ?
    C27 C26 C31 . . 120.64(15) ?
    C27 C26 S2 . . 120.14(12) ?
    C31 C26 S2 . . 119.21(12) ?
    C26 C27 C28 . . 119.28(15) ?
    C26 C27 H27 . . 120.4 ?
    C28 C27 H27 . . 120.4 ?
    C27 C28 C29 . . 120.96(16) ?
    C27 C28 H28 . . 119.5 ?
    C29 C28 H28 . . 119.5 ?
    C30 C29 C28 . . 118.75(16) ?
    C30 C29 C32 . . 120.25(17) ?
    C28 C29 C32 . . 121.00(17) ?
    C31 C30 C29 . . 121.04(16) ?
    C31 C30 H30 . . 119.5 ?
    C29 C30 H30 . . 119.5 ?
    C30 C31 C26 . . 119.30(16) ?
    C30 C31 H31 . . 120.3 ?
    C26 C31 H31 . . 120.4 ?
    C29 C32 H32A . . 109.5 ?
    C29 C32 H32B . . 109.5 ?
    H32A C32 H32B . . 109.5 ?
    C29 C32 H32C . . 109.5 ?
    H32A C32 H32C . . 109.5 ?
    H32B C32 H32C . . 109.5 ?
    C13 C16 H16A . . 109.5 ?
    C13 C16 H16B . . 109.5 ?
    H16A C16 H16B . . 109.5 ?
    C13 C16 H16C . . 109.5 ?
    H16A C16 H16C . . 109.5 ?
    H16B C16 H16C . . 109.5 ?
loop_
    _geom_torsion_atom_site_label_1
    _geom_torsion_atom_site_label_2
    _geom_torsion_atom_site_label_3
    _geom_torsion_atom_site_label_4
    _geom_torsion_site_symmetry_1
    _geom_torsion_site_symmetry_2
    _geom_torsion_site_symmetry_3
    _geom_torsion_site_symmetry_4
    _geom_torsion
    _geom_torsion_publ_flag
    O2 S1 C1 C8 . . . . -157.13(14) ?
    O3 S1 C1 C8 . . . . -26.72(17) ?
    C10 S1 C1 C8 . . . . 88.40(16) ?
    O2 S1 C1 C2 . . . . 25.03(15) ?
    O3 S1 C1 C2 . . . . 155.44(13) ?
    C10 S1 C1 C2 . . . . -89.44(14) ?
    C8 C1 C2 C7 . . . . 0.54(17) ?
    S1 C1 C2 C7 . . . . 178.73(12) ?
    C8 C1 C2 C3 . . . . 179.77(17) ?
    S1 C1 C2 C3 . . . . -2.0(3) ?
    C7 C2 C3 C4 . . . . -0.1(2) ?
    C1 C2 C3 C4 . . . . -179.20(16) ?
    C2 C3 C4 C5 . . . . 0.7(2) ?
    C2 C3 C4 Cl1 . . . . -179.93(11) ?
    C3 C4 C5 C6 . . . . -0.6(3) ?
    Cl1 C4 C5 C6 . . . . -179.89(13) ?
    C4 C5 C6 C7 . . . . -0.3(2) ?
    C8 O1 C7 C6 . . . . -178.94(15) ?
    C8 O1 C7 C2 . . . . -0.19(17) ?
    C5 C6 C7 O1 . . . . 179.58(14) ?
    C5 C6 C7 C2 . . . . 1.0(2) ?
    C3 C2 C7 O1 . . . . -179.60(13) ?
    C1 C2 C7 O1 . . . . -0.21(16) ?
    C3 C2 C7 C6 . . . . -0.8(2) ?
    C1 C2 C7 C6 . . . . 178.56(15) ?
    C2 C1 C8 O1 . . . . -0.68(18) ?
    S1 C1 C8 O1 . . . . -178.84(11) ?
    C2 C1 C8 C9 . . . . 177.70(18) ?
    S1 C1 C8 C9 . . . . -0.5(3) ?
    C7 O1 C8 C1 . . . . 0.55(17) ?
    C7 O1 C8 C9 . . . . -178.17(14) ?
    O2 S1 C10 C15 . . . . -19.93(15) ?
    O3 S1 C10 C15 . . . . -150.50(13) ?
    C1 S1 C10 C15 . . . . 93.70(14) ?
    O2 S1 C10 C11 . . . . 160.40(13) ?
    O3 S1 C10 C11 . . . . 29.84(15) ?
    C1 S1 C10 C11 . . . . -85.96(14) ?
    C15 C10 C11 C12 . . . . 0.1(2) ?
    S1 C10 C11 C12 . . . . 179.74(13) ?
    C10 C11 C12 C13 . . . . 1.2(3) ?
    C11 C12 C13 C14 . . . . -1.3(3) ?
    C11 C12 C13 C16 . . . . 177.91(17) ?
    C12 C13 C14 C15 . . . . 0.1(3) ?
    C16 C13 C14 C15 . . . . -179.11(17) ?
    C11 C10 C15 C14 . . . . -1.2(2) ?
    S1 C10 C15 C14 . . . . 179.10(13) ?
    C13 C14 C15 C10 . . . . 1.2(3) ?
    O6 S2 C17 C24 . . . . 155.68(14) ?
    O5 S2 C17 C24 . . . . 25.08(17) ?
    C26 S2 C17 C24 . . . . -89.78(15) ?
    O6 S2 C17 C18 . . . . -26.17(15) ?
    O5 S2 C17 C18 . . . . -156.77(13) ?
    C26 S2 C17 C18 . . . . 88.37(14) ?
    C24 C17 C18 C23 . . . . -0.43(17) ?
    S2 C17 C18 C23 . . . . -178.88(11) ?
    C24 C17 C18 C19 . . . . -179.32(17) ?
    S2 C17 C18 C19 . . . . 2.2(3) ?
    C23 C18 C19 C20 . . . . -0.1(2) ?
    C17 C18 C19 C20 . . . . 178.70(16) ?
    C18 C19 C20 C21 . . . . -0.6(2) ?
    C18 C19 C20 Cl2 . . . . -179.89(11) ?
    C19 C20 C21 C22 . . . . 0.6(2) ?
    Cl2 C20 C21 C22 . . . . 179.89(13) ?
    C20 C21 C22 C23 . . . . 0.1(2) ?
    C21 C22 C23 O4 . . . . -179.20(14) ?
    C21 C22 C23 C18 . . . . -0.8(2) ?
    C24 O4 C23 C22 . . . . 178.55(15) ?
    C24 O4 C23 C18 . . . . -0.02(16) ?
    C19 C18 C23 C22 . . . . 0.8(2) ?
    C17 C18 C23 C22 . . . . -178.31(15) ?
    C19 C18 C23 O4 . . . . 179.40(13) ?
    C17 C18 C23 O4 . . . . 0.28(16) ?
    C18 C17 C24 O4 . . . . 0.44(17) ?
    S2 C17 C24 O4 . . . . 178.86(11) ?
    C18 C17 C24 C25 . . . . -178.78(17) ?
    S2 C17 C24 C25 . . . . -0.4(3) ?
    C23 O4 C24 C17 . . . . -0.27(17) ?
    C23 O4 C24 C25 . . . . 179.12(13) ?
    O6 S2 C26 C27 . . . . 20.41(16) ?
    O5 S2 C26 C27 . . . . 150.81(14) ?
    C17 S2 C26 C27 . . . . -93.39(15) ?
    O6 S2 C26 C31 . . . . -160.06(13) ?
    O5 S2 C26 C31 . . . . -29.66(15) ?
    C17 S2 C26 C31 . . . . 86.14(14) ?
    C31 C26 C27 C28 . . . . 2.0(3) ?
    S2 C26 C27 C28 . . . . -178.50(13) ?
    C26 C27 C28 C29 . . . . -1.3(3) ?
    C27 C28 C29 C30 . . . . -0.3(3) ?
    C27 C28 C29 C32 . . . . 179.02(17) ?
    C28 C29 C30 C31 . . . . 1.2(3) ?
    C32 C29 C30 C31 . . . . -178.07(17) ?
    C29 C30 C31 C26 . . . . -0.6(3) ?
    C27 C26 C31 C30 . . . . -1.1(3) ?
    S2 C26 C31 C30 . . . . 179.42(13) ?
loop_
    _geom_hbond_atom_site_label_D
    _geom_hbond_atom_site_label_H
    _geom_hbond_atom_site_label_A
    _geom_hbond_site_symmetry_A
    _geom_hbond_distance_DH
    _geom_hbond_distance_HA
    _geom_hbond_distance_DA
    _geom_hbond_angle_DHA
    C15 H15 O2 2_556 0.95 2.56 3.251(2) 130.0
    C27 H27 O6 2 0.95 2.55 3.248(2) 130.7
    C30 H30 O3 1_655 0.95 2.48 3.361(2) 153.9
    C22 H22 Cg 2_665 0.95 2.71 3.572(2) 135.7
_iucr_refine_instructions_details
;
TITL 1185 IN P-1
CELL  0.71073  7.37250 10.09670 20.81730 98.08600 99.54700 106.54700
ZERR 4  0.00020  0.00030  0.00070  0.00100  0.00200  0.00100
LATT 1
SFAC C H O S CL
UNIT 64 52 12 4 4
TEMP -100
PLAN 30
FMAP 2
L.S. 15
ACTA
MPLA 9 C1 C2 C3 C4 C5 C6 C7 O1 C8
MPLA 6 C10 C11 C12 C13 C14 C15
MPLA 9 C17 C18 C19 C20 C21 C22 C23 O4 C24
EQIV $1 -x, -y, 1-z
EQIV $2 -x, -y, -z
EQIV $3 1+x, y, z
HTAB C15 O2_$1
HTAB C27 O6_$2
HTAB C30 O3_$3
CONF
BOND $H
WGHT    0.047600    0.600800
FVAR       0.11511
CL1   5    0.249678    0.402948    0.689812    11.00000    0.05590    0.05853 =
         0.02225    0.00901    0.00813    0.02771
S1    4   -0.036365    0.182720    0.393226    11.00000    0.02324    0.02530 =
         0.02250    0.00326    0.00130    0.00409
O1    3    0.292441    0.579881    0.437973    11.00000    0.03042    0.02508 =
         0.03123    0.00806    0.00831    0.00624
O2    3   -0.135136    0.132039    0.443047    11.00000    0.02752    0.03009 =
         0.03333    0.00759    0.00957    0.00372
O3    3   -0.146117    0.180032    0.329030    11.00000    0.03215    0.03815 =
         0.02672    0.00313   -0.00542    0.00824
C1    1    0.109655    0.355095    0.427559    11.00000    0.02264    0.02420 =
         0.02312    0.00336    0.00310    0.00664
C2    1    0.184440    0.413164    0.497813    11.00000    0.02034    0.02529 =
         0.02320    0.00353    0.00441    0.00853
C3    1    0.167674    0.363844    0.556512    11.00000    0.02664    0.02793 =
         0.02450    0.00550    0.00531    0.00967
AFIX  43
H3    2    0.093144    0.269940    0.556339    11.00000   -1.20000
AFIX   0
C4    1    0.265699    0.459310    0.615151    11.00000    0.03094    0.04005 =
         0.02149    0.00533    0.00409    0.01804
C5    1    0.374398    0.598065    0.617158    11.00000    0.02882    0.03537 =
         0.02915   -0.00493   -0.00175    0.01247
AFIX  43
H5    2    0.437718    0.659206    0.658833    11.00000   -1.20000
AFIX   0
C6    1    0.390996    0.647479    0.559390    11.00000    0.02549    0.02560 =
         0.03758   -0.00170    0.00160    0.00662
AFIX  43
H6    2    0.463937    0.741863    0.559710    11.00000   -1.20000
AFIX   0
C7    1    0.295297    0.551738    0.500808    11.00000    0.02199    0.02637 =
         0.02881    0.00537    0.00643    0.00849
C8    1    0.179512    0.458462    0.394331    11.00000    0.02659    0.02791 =
         0.02700    0.00656    0.00521    0.00929
C9    1    0.163147    0.465902    0.323300    11.00000    0.04239    0.04249 =
         0.02807    0.01586    0.01060    0.01381
AFIX 137
H9A   2    0.289688    0.477344    0.311863    11.00000   -1.50000
H9B   2    0.120302    0.546481    0.314895    11.00000   -1.50000
H9C   2    0.068598    0.378815    0.296037    11.00000   -1.50000
AFIX   0
C10   1    0.125546    0.087393    0.381176    11.00000    0.02606    0.02084 =
         0.02440    0.00169    0.00318    0.00288
C11   1    0.195280    0.083220    0.323112    11.00000    0.03672    0.02967 =
         0.02303    0.00257    0.00467    0.00622
AFIX  43
H11   2    0.155970    0.130960    0.289856    11.00000   -1.20000
AFIX   0
C12   1    0.323059    0.008230    0.314623    11.00000    0.03797    0.03111 =
         0.02949   -0.00166    0.01131    0.00492
AFIX  43
H12   2    0.373228    0.006412    0.275432    11.00000   -1.20000
AFIX   0
C13   1    0.379568   -0.064333    0.362011    11.00000    0.02940    0.02125 =
         0.04077   -0.00183    0.00706    0.00181
C14   1    0.308214   -0.058482    0.419562    11.00000    0.03613    0.02882 =
         0.03856    0.01060    0.00743    0.00981
AFIX  43
H14   2    0.345758   -0.107578    0.452472    11.00000   -1.20000
AFIX   0
C15   1    0.182795    0.018055    0.429740    11.00000    0.03280    0.02770 =
         0.02734    0.00786    0.00846    0.00648
AFIX  43
H15   2    0.136563    0.022861    0.469696    11.00000   -1.20000
AFIX   0
S2    4    0.094315    0.275843    0.103954    11.00000    0.02491    0.02583 =
         0.02175    0.00582    0.00545    0.00625
CL2   5    0.013568    0.227810   -0.193936    11.00000    0.04607    0.04221 =
         0.02349    0.00018    0.00331    0.01625
O4    3    0.360559    0.631451    0.054789    11.00000    0.02777    0.02335 =
         0.02824    0.00388    0.00386    0.00480
O6    3   -0.067392    0.180195    0.054906    11.00000    0.02484    0.03018 =
         0.03098    0.00650    0.00292    0.00319
O5    3    0.066137    0.330504    0.167769    11.00000    0.03773    0.03775 =
         0.02582    0.00704    0.01260    0.01206
C17   1    0.195177    0.416495    0.067660    11.00000    0.02430    0.02470 =
         0.02232    0.00533    0.00471    0.00803
C18   1    0.183360    0.410549   -0.002635    11.00000    0.02065    0.02487 =
         0.02339    0.00661    0.00461    0.00860
C19   1    0.095837    0.308305   -0.060829    11.00000    0.02574    0.02521 =
         0.02552    0.00449    0.00398    0.00748
AFIX  43
H19   2    0.023674    0.214569   -0.059740    11.00000   -1.20000
AFIX   0
C20   1    0.119908    0.350848   -0.119831    11.00000    0.02763    0.03246 =
         0.02257    0.00345    0.00472    0.01296
C21   1    0.223259    0.487817   -0.123546    11.00000    0.03228    0.03763 =
         0.02783    0.01336    0.01167    0.01591
AFIX  43
H21   2    0.234118    0.511479   -0.165637    11.00000   -1.20000
AFIX   0
C22   1    0.309839    0.589125   -0.066226    11.00000    0.02845    0.02757 =
         0.03474    0.01133    0.01052    0.00918
AFIX  43
H22   2    0.380762    0.683102   -0.067400    11.00000   -1.20000
AFIX   0
C23   1    0.287535    0.546241   -0.007482    11.00000    0.02232    0.02518 =
         0.02686    0.00511    0.00517    0.00848
C24   1    0.302750    0.549918    0.099425    11.00000    0.02513    0.02640 =
         0.02691    0.00541    0.00512    0.00904
C25   1    0.370051    0.622702    0.169901    11.00000    0.03692    0.03246 =
         0.02791   -0.00172    0.00134    0.00650
AFIX 137
H25A  2    0.305076    0.562230    0.197651    11.00000   -1.50000
H25B  2    0.339139    0.711256    0.175401    11.00000   -1.50000
H25C  2    0.510545    0.642860    0.183361    11.00000   -1.50000
AFIX   0
C26   1    0.272590    0.192382    0.117848    11.00000    0.02603    0.02320 =
         0.02382    0.00864    0.00482    0.00561
C27   1    0.271197    0.080407    0.070944    11.00000    0.02899    0.02571 =
         0.02906    0.00192    0.00117    0.00453
AFIX  43
H27   2    0.176022    0.049377    0.030552    11.00000   -1.20000
AFIX   0
C28   1    0.410156    0.013908    0.083488    11.00000    0.03512    0.02540 =
         0.04144    0.00394    0.00750    0.00870
AFIX  43
H28   2    0.408008   -0.064330    0.051788    11.00000   -1.20000
AFIX   0
C29   1    0.552750    0.060077    0.141833    11.00000    0.02974    0.02886 =
         0.04230    0.01785    0.00932    0.00816
C30   1    0.554206    0.174949    0.187487    11.00000    0.03302    0.03932 =
         0.02797    0.01193   -0.00015    0.00920
AFIX  43
H30   2    0.652401    0.208541    0.227097    11.00000   -1.20000
AFIX   0
C31   1    0.415164    0.241129    0.176217    11.00000    0.03511    0.03091 =
         0.02221    0.00561    0.00246    0.00866
AFIX  43
H31   2    0.416811    0.319110    0.207971    11.00000   -1.20000
AFIX   0
C32   1    0.701530   -0.013357    0.155969    11.00000    0.03684    0.04155 =
         0.06214    0.02426    0.01059    0.01710
AFIX 137
H32A  2    0.689602   -0.083790    0.116642    11.00000   -1.50000
H32B  2    0.680503   -0.060070    0.193536    11.00000   -1.50000
H32C  2    0.831538    0.055888    0.166950    11.00000   -1.50000
AFIX   0
C16   1    0.513411   -0.149162    0.350588    11.00000    0.03916    0.02860 =
         0.06414    0.00017    0.01600    0.00882
AFIX 137
H16A  2    0.437350   -0.243999    0.325500    11.00000   -1.50000
H16B  2    0.584762   -0.155850    0.393494    11.00000   -1.50000
H16C  2    0.605259   -0.102865    0.325332    11.00000   -1.50000
HKLF 4
REM  1185 IN P-1
REM R1 =  0.0360 for   5967 Fo > 4sig(Fo)  and  0.0446 for all   7109 data
REM    383 parameters refined using      0 restraints
END
WGHT      0.0476      0.6008
REM Highest difference peak  0.383,  deepest hole -0.398,  1-sigma level  0.059
Q1    1   0.0576  0.1341  0.3923  11.00000  0.05    0.38
Q2    1   0.1816  0.2245  0.1096  11.00000  0.05    0.35
Q3    1   0.1464  0.3798  0.4667  11.00000  0.05    0.32
Q4    1   0.1731  0.3996  0.0316  11.00000  0.05    0.32
Q5    1   0.1629  0.3574  0.0835  11.00000  0.05    0.27
Q6    1   0.1576  0.3947  0.5254  11.00000  0.05    0.26
Q7    1   0.3232  0.1984  0.1515  11.00000  0.05    0.26
Q8    1   0.2641  0.4671 -0.0044  11.00000  0.05    0.25
Q9    1   0.2465  0.4784  0.5031  11.00000  0.05    0.25
Q10   1   0.0458  0.3044  0.1389  11.00000  0.05    0.24
Q11   1   0.0430  0.2816  0.4084  11.00000  0.05    0.24
Q12   1   0.3208  0.5998  0.5307  11.00000  0.05    0.24
Q13   1   0.6262 -0.1130  0.3683  11.00000  0.05    0.24
Q14   1   0.1463  0.0631  0.3510  11.00000  0.05    0.24
Q15   1   0.3246  0.5808  0.1336  11.00000  0.05    0.23
Q16   1   0.1810  0.3234  0.6787  11.00000  0.05    0.23
Q17   1   0.1203  0.3694 -0.0330  11.00000  0.05    0.23
Q18   1   0.3469  0.2282  0.1434  11.00000  0.05    0.23
Q19   1   0.3512  0.0585  0.0783  11.00000  0.05    0.22
Q20   1  -0.0604  0.1588 -0.1817  11.00000  0.05    0.22
Q21   1   0.2905  0.1457  0.0965  11.00000  0.05    0.22
Q22   1   0.3782 -0.0370  0.3960  11.00000  0.05    0.22
Q23   1   0.7724 -0.0053  0.1180  11.00000  0.05    0.22
Q24   1  -0.1220  0.1659  0.3568  11.00000  0.05    0.22
Q25   1   0.2283  0.4124  0.5855  11.00000  0.05    0.22
Q26   1   0.4984  0.0457  0.1111  11.00000  0.05    0.22
Q27   1   0.4808 -0.2409  0.3721  11.00000  0.05    0.21
Q28   1   0.3424  0.5968  0.0804  11.00000  0.05    0.21
Q29   1   0.1021  0.0113  0.3976  11.00000  0.05    0.21
Q30   1  -0.0149  0.2287  0.0795  11.00000  0.05    0.21
;
