# Supplementary material for: 5-Chloro-2-methyl-3-(4-methyl­phenyl­sulfon­yl)-1-benzo­furan
Source: Acta Crystallogr Sect E Struct Rep Online. 2013 Jun 8;69(Pt 7):o1050. doi: 10.1107/S1600536813015468 (PMC3772482; doi:10.1107/S1600536813015468)
Supplement: Supplementary file 2 [file e-69-o1050-Isup2.hkl]

# 
# h,k,l, Fc-squared, Fo-squared, sigma(Fo-squared) and status flag 
# 
data_I
_shelx_title ' 1185 IN P-1' 
_shelx_refln_list_code          4 
_shelx_F_calc_maximum      287.40 
_exptl_crystal_F_000       664.00 
_reflns_d_resolution_high  0.7489 
 
loop_ 
 _symmetry_equiv_pos_as_xyz 
 'x, y, z' 
 '-x, -y, -z' 
 
_cell_length_a     7.3725 
_cell_length_b    10.0967 
_cell_length_c    20.8173 
_cell_angle_alpha  98.086 
_cell_angle_beta   99.547 
_cell_angle_gamma 106.547 
 
_shelx_F_squared_multiplier     1.000 
 
loop_ 
 _refln_index_h 
 _refln_index_k 
 _refln_index_l 
 _refln_F_squared_calc 
 _refln_F_squared_meas 
 _refln_F_squared_sigma 
 _refln_observed_status 
   1   0   0     4685.59     4842.63     82.31 o 
   2   0   0     2992.45     3300.30     30.64 o 
   3   0   0      447.91      370.15      4.53 o 
   4   0   0      110.88      129.04      2.73 o 
   5   0   0       98.49      101.71      3.13 o 
   6   0   0        5.08        3.77      2.67 o 
   7   0   0      114.54      105.00      5.36 o 
   8   0   0       13.69        8.30      5.28 o 
   9   0   0       53.84       73.20     11.32 o 
  -9   1   0       37.87       33.36      2.99 o 
  -8   1   0      149.36      162.62      7.54 o 
  -7   1   0      117.78      117.58      5.65 o 
  -6   1   0       24.15       27.26      2.26 o 
  -5   1   0      246.72      217.80      4.03 o 
  -4   1   0      238.19      254.65      3.83 o 
  -3   1   0      127.94      145.16      2.39 o 
  -2   1   0    29992.70    26877.66    218.25 o 
  -1   1   0      391.85      385.06      4.37 o 
   0   1   0     3515.31     3244.16     70.97 o 
   1   1   0     2009.99     2058.41     22.58 o 
   2   1   0        0.77        2.12      0.50 o 
   3   1   0       65.83       82.76      1.87 o 
   4   1   0        3.32        9.75      0.77 o 
   5   1   0       39.53       34.69      1.85 o 
   6   1   0      204.25      197.79     12.07 o 
   7   1   0      425.59      419.59     21.13 o 
   8   1   0      146.70      146.40     13.58 o 
  -9   2   0       82.63       75.47      7.55 o 
  -8   2   0       72.79       76.61      5.98 o 
  -7   2   0        9.94       13.53      2.60 o 
  -6   2   0       58.31       61.72      3.94 o 
  -5   2   0      336.11      302.46      4.85 o 
  -4   2   0      692.74      809.97      8.59 o 
  -3   2   0     2217.42     2377.78     22.01 o 
  -2   2   0    82598.88    71742.68    712.80 o 
  -1   2   0    16966.68    15192.27    148.84 o 
   0   2   0     1041.41     1163.43     14.94 o 
   1   2   0     2806.42     2676.03     27.00 o 
   2   2   0      273.38      250.40      4.06 o 
   3   2   0      301.93      362.01      6.39 o 
   4   2   0       13.72       30.07      2.33 o 
   5   2   0      262.68      268.76      9.61 o 
   6   2   0      279.25      260.74     10.67 o 
   7   2   0      137.72      122.26     11.32 o 
   8   2   0       96.84       86.79     10.57 o 
  -9   3   0      141.91      159.23     11.32 o 
  -8   3   0       27.37       21.17      4.63 o 
  -7   3   0       38.91       39.76      3.48 o 
  -6   3   0        0.11       14.02      3.10 o 
  -5   3   0        2.56        2.71      0.97 o 
  -4   3   0    10795.19    11291.94    103.99 o 
  -3   3   0     2336.58     2365.03     21.85 o 
  -2   3   0     3816.86     4268.48     39.59 o 
  -1   3   0      826.01      774.30      8.80 o 
   0   3   0        1.44        6.56      1.26 o 
   1   3   0     1450.32     1478.63     15.46 o 
   2   3   0     4188.65     4870.47     48.96 o 
   3   3   0     1445.14     1457.41     17.87 o 
   4   3   0        0.00       -0.09      1.03 o 
   5   3   0       68.18       64.29      4.80 o 
   6   3   0      431.39      411.29     19.62 o 
   7   3   0      319.53      298.09     17.36 o 
   8   3   0        0.03        3.02      5.28 o 
  -9   4   0        4.14        6.79      4.27 o 
  -8   4   0       38.14       32.41      5.05 o 
  -7   4   0      122.71      117.95      6.18 o 
  -6   4   0      313.61      317.41      6.80 o 
  -5   4   0       43.47       49.75      2.02 o 
  -4   4   0     6093.85     6524.17     57.58 o 
  -3   4   0     5111.71     5347.57     49.96 o 
  -2   4   0     3950.31     4003.31     34.84 o 
  -1   4   0     2092.93     1990.25     24.56 o 
   0   4   0      557.85      622.63      7.12 o 
   1   4   0      140.22      180.57      2.73 o 
   2   4   0      208.22      217.02      3.87 o 
   3   4   0      325.68      337.71      6.32 o 
   4   4   0      680.98      678.20     12.20 o 
   5   4   0       81.72       81.21      5.34 o 
   6   4   0       21.78        7.55      4.53 o 
   7   4   0        4.90        2.26      4.53 o 
  -9   5   0       20.12       22.97      6.79 o 
  -8   5   0        1.39       -3.13      3.44 o 
  -7   5   0       64.03       70.66      5.87 o 
  -6   5   0     1798.62     1809.99     21.55 o 
  -5   5   0      679.36      726.31     10.35 o 
  -4   5   0      160.23      132.07      3.10 o 
  -3   5   0     3489.65     3394.38     48.21 o 
  -2   5   0      233.79      216.62      3.68 o 
  -1   5   0      428.40      390.54      5.39 o 
   0   5   0     4134.67     4576.05     49.47 o 
   1   5   0      466.87      499.43      8.32 o 
   2   5   0      754.52      858.99     10.92 o 
   3   5   0       52.28       55.58      2.47 o 
   4   5   0      685.14      675.83     13.76 o 
   5   5   0      262.04      208.29     12.07 o 
   6   5   0       14.63       12.07      4.53 o 
   7   5   0       14.21       24.90      6.79 o 
  -9   6   0       19.66       26.61      8.68 o 
  -8   6   0      100.45       74.02      6.94 o 
  -7   6   0        5.14        4.15      4.18 o 
  -6   6   0      274.02      362.95     12.77 o 
  -5   6   0       13.52       23.41      2.13 o 
  -4   6   0      313.81      338.38      5.87 o 
  -3   6   0     1994.42     2104.58     20.78 o 
  -2   6   0     1317.48     1399.14     19.08 o 
  -1   6   0       85.69      101.55      2.59 o 
   0   6   0       90.54      113.28      2.28 o 
   1   6   0      133.49      145.35      4.55 o 
   2   6   0      739.71      738.82     17.59 o 
   3   6   0      611.43      603.61     15.90 o 
   4   6   0        0.57        0.86      1.89 o 
   5   6   0        0.02       -2.26      3.02 o 
   6   6   0      103.35       96.60      9.81 o 
  -9   7   0       19.28       31.07      7.92 o 
  -8   7   0      416.87      371.13     15.47 o 
  -7   7   0      126.18      130.90      7.02 o 
  -6   7   0       78.07       98.80      4.36 o 
  -5   7   0     2361.30     2339.33     30.73 o 
  -4   7   0       47.65       36.74      2.61 o 
  -3   7   0      419.12      380.98      7.68 o 
  -2   7   0     1408.56     1423.49     24.55 o 
  -1   7   0      240.71      240.98      6.21 o 
   0   7   0        2.57        7.81      1.40 o 
   1   7   0       78.29       83.91      5.66 o 
   2   7   0        6.92        2.17      1.94 o 
   3   7   0        6.72        3.19      2.36 o 
   4   7   0       27.43       37.73      5.28 o 
   5   7   0        1.21        4.53      3.77 o 
   6   7   0        3.35        3.77      4.53 o 
  -9   8   0        3.41        4.62      4.91 o 
  -8   8   0       14.91        5.66      4.17 o 
  -7   8   0      189.05      192.44      6.40 o 
  -6   8   0       10.01        5.35      2.22 o 
  -5   8   0      199.03      231.08      8.28 o 
  -4   8   0      437.23      418.22     10.18 o 
  -3   8   0      262.74      271.03      8.65 o 
  -2   8   0       12.79        8.67      1.56 o 
  -1   8   0       75.80       81.47      2.91 o 
   0   8   0      259.47      244.38     11.32 o 
   1   8   0      128.56      119.71      5.82 o 
   2   8   0       16.76       21.29      4.53 o 
   3   8   0       20.20       22.15      4.15 o 
   4   8   0      101.11      103.39      9.06 o 
   5   8   0       30.24       37.73      6.79 o 
  -8   9   0       17.72       15.85      5.28 o 
  -7   9   0      716.77      761.18     18.74 o 
  -6   9   0      140.52      156.32     10.87 o 
  -5   9   0       49.13       58.38      5.12 o 
  -4   9   0      198.04      205.52     14.70 o 
  -3   9   0      637.90      627.46     14.67 o 
  -2   9   0        5.07        6.58      1.98 o 
  -1   9   0        0.57        1.13      1.69 o 
   0   9   0       82.90       74.30      5.14 o 
   1   9   0        0.00       -0.57      3.77 o 
   2   9   0       50.03       47.66      5.28 o 
   3   9   0       41.92       38.10     10.57 o 
   4   9   0        0.90        6.79      3.77 o 
  -8  10   0       49.80       48.30      6.79 o 
  -7  10   0       51.09       66.83      4.47 o 
  -6  10   0      239.34      227.82     12.00 o 
  -5  10   0      208.59      194.27     12.83 o 
  -4  10   0       52.68       54.27      5.80 o 
  -3  10   0      181.40      169.04      9.24 o 
  -2  10   0      327.45      328.16     15.98 o 
  -1  10   0      101.99       94.66      6.69 o 
   0  10   0        5.02        2.57      3.40 o 
   1  10   0       49.82       45.31      4.53 o 
   2  10   0       18.24       15.76      3.30 o 
   3  10   0       54.45       58.86      6.79 o 
  -7  11   0        5.48        6.24      5.05 o 
  -6  11   0      107.92      131.87     10.14 o 
  -5  11   0       96.03       94.30     14.34 o 
  -4  11   0      121.95      109.08      8.16 o 
  -3  11   0        5.34        4.82      5.28 o 
  -2  11   0       18.78       16.07      3.77 o 
  -1  11   0      275.38      271.66     12.83 o 
   0  11   0      283.09      276.23     11.73 o 
   1  11   0        0.74        2.26      2.70 o 
   2  11   0       33.22       39.33      5.02 o 
  -6  12   0      146.93      141.72     11.70 o 
  -5  12   0       34.63       35.93      6.12 o 
  -4  12   0        6.46        7.41      4.17 o 
  -3  12   0        4.39       10.47      4.17 o 
  -2  12   0        0.00        2.01      3.07 o 
  -1  12   0        8.97        9.96      3.77 o 
   0  12   0       51.11       39.44     14.72 o 
   1  12   0        0.69        3.02      3.40 o 
  -5  13   0        1.77       -0.22      4.51 o 
  -4  13   0        2.14        7.17      4.17 o 
  -3  13   0       16.99       23.86      5.43 o 
  -2  13   0      101.48       95.56      9.72 o 
  -1  13   0        4.57       11.11      4.46 o 
   1 -13   1        8.41        4.86      5.66 o 
   2 -13   1       31.11       30.34      4.31 o 
   3 -13   1      139.77      164.04     14.34 o 
   4 -13   1        1.54        0.90      4.17 o 
   5 -13   1      154.93      172.00     11.59 o 
  -1 -12   1       55.78       55.57      9.06 o 
   0 -12   1      179.40      182.24     12.83 o 
   1 -12   1      122.47      150.68      9.21 o 
   2 -12   1        7.51        8.74      3.13 o 
   3 -12   1        5.87        0.31      3.07 o 
   4 -12   1      170.32      172.59     10.51 o 
   5 -12   1      150.77      145.65     10.40 o 
   6 -12   1        8.26       15.09      7.92 o 
  -2 -11   1       34.70       31.98      9.06 o 
  -1 -11   1       16.11       23.01      3.88 o 
   0 -11   1        2.73        2.39      3.07 o 
   1 -11   1      477.48      476.89     15.96 o 
   2 -11   1        5.55        4.97      3.07 o 
   3 -11   1      125.92      131.77     12.07 o 
   4 -11   1       77.06       84.01      7.41 o 
   5 -11   1      135.29      130.57      9.56 o 
   6 -11   1       23.47       40.35      7.92 o 
   7 -11   1       11.15       11.57      4.75 o 
  -3 -10   1       12.98       12.83      3.77 o 
  -2 -10   1       61.39       70.94      5.71 o 
  -1 -10   1      537.24      523.33     17.36 o 
   0 -10   1      101.25      114.06      6.50 o 
   1 -10   1      105.97      100.79     12.07 o 
   2 -10   1      384.65      391.90     16.24 o 
   3 -10   1       87.95       73.43     10.57 o 
   4 -10   1      245.33      253.70     11.39 o 
   5 -10   1        5.28        0.38      3.20 o 
   6 -10   1        0.89        3.02      3.74 o 
   7 -10   1       49.24       56.02      5.34 o 
   8 -10   1        0.00       -3.02      3.77 o 
  -4  -9   1        3.82        5.28      3.77 o 
  -3  -9   1        0.17       -1.51      3.02 o 
  -2  -9   1        0.08        0.00      2.02 o 
  -1  -9   1       63.03       62.83      4.56 o 
   0  -9   1      191.94      174.33      7.54 o 
   1  -9   1      677.09      617.96     17.22 o 
   2  -9   1       11.21       16.19      1.84 o 
   3  -9   1      266.57      265.49      8.65 o 
   4  -9   1       62.71       60.48      4.60 o 
   5  -9   1        0.00       -2.18      2.18 o 
   6  -9   1       35.87       33.55      3.52 o 
   7  -9   1       53.19       51.66      4.39 o 
   8  -9   1       17.29       27.92      6.04 o 
  -5  -8   1      171.19      201.50     12.83 o 
  -4  -8   1        5.18        3.02      3.02 o 
  -3  -8   1      625.42      603.17     16.85 o 
  -2  -8   1       25.36       37.70      3.77 o 
  -1  -8   1        2.80        1.51      1.94 o 
   0  -8   1      126.12      125.23      8.68 o 
   1  -8   1      693.23      684.39     17.86 o 
   2  -8   1     1390.02     1356.82     23.64 o 
   3  -8   1      318.96      308.33      9.09 o 
   4  -8   1        0.36       -1.86      1.86 o 
   5  -8   1        3.30        4.71      1.83 o 
   6  -8   1       11.83        9.58      2.25 o 
   7  -8   1        8.62       11.28      2.89 o 
   8  -8   1        1.78        0.70      3.98 o 
   9  -8   1        0.61       -0.67      4.51 o 
  -6  -7   1       30.02       32.45      6.79 o 
  -5  -7   1       24.64       23.39      5.28 o 
  -4  -7   1       45.35       46.03      5.28 o 
  -3  -7   1       37.06       39.72      3.77 o 
  -2  -7   1      540.63      536.58     17.36 o 
  -1  -7   1      401.57      328.86     13.46 o 
   0  -7   1      666.71      689.88     11.71 o 
   1  -7   1      753.55      771.01     10.08 o 
   2  -7   1        6.43        7.02      1.21 o 
   3  -7   1       46.68       45.83      2.33 o 
   4  -7   1       37.38       38.29      2.56 o 
   5  -7   1       83.37       74.02      3.75 o 
   6  -7   1        0.32       -1.39      1.39 o 
   7  -7   1       25.80       27.78      5.30 o 
   8  -7   1        0.29        3.37      6.04 o 
   9  -7   1       54.16       59.09      8.68 o 
  -6  -6   1      108.37      106.41      9.81 o 
  -5  -6   1      119.08      107.16      9.06 o 
  -4  -6   1       25.45       27.17      4.53 o 
  -3  -6   1        5.45        0.32      1.81 o 
  -2  -6   1       27.03       28.16      2.08 o 
  -1  -6   1      964.75     1112.71     16.75 o 
   0  -6   1      313.53      267.79      5.36 o 
   1  -6   1      709.79      661.76      8.88 o 
   2  -6   1      399.22      395.61      6.44 o 
   3  -6   1        4.50        2.87      0.98 o 
   4  -6   1        5.97        7.57      1.35 o 
   5  -6   1       74.75       70.82      3.41 o 
   6  -6   1      197.38      183.37      6.13 o 
   7  -6   1       99.01      112.70      6.35 o 
   8  -6   1      178.23      157.83      9.33 o 
   9  -6   1        6.75        9.10      5.66 o 
  -7  -5   1        1.35        2.26      4.53 o 
  -6  -5   1        1.00        2.26      3.77 o 
  -5  -5   1       27.34       38.13      8.30 o 
  -4  -5   1     1011.21     1051.86     18.87 o 
  -3  -5   1     1385.17     1326.47     22.60 o 
  -2  -5   1      361.29      373.57      8.06 o 
  -1  -5   1     3626.08     3561.54     47.66 o 
   0  -5   1      631.26      630.76     17.39 o 
   1  -5   1      155.70      170.76      3.02 o 
   2  -5   1        4.05        5.05      0.96 o 
   3  -5   1      295.55      299.97      4.77 o 
   4  -5   1       23.47       20.06      1.68 o 
   5  -5   1      379.32      409.89      7.03 o 
   6  -5   1      160.17      178.85      4.86 o 
   7  -5   1       44.88       66.16      5.04 o 
   8  -5   1       72.63       66.01      6.65 o 
   9  -5   1        3.63        9.54      4.53 o 
  -7  -4   1      108.83      112.44     10.57 o 
  -6  -4   1      163.32      155.46     11.32 o 
  -5  -4   1      137.11      142.22      6.65 o 
  -4  -4   1       76.91       79.15      3.16 o 
  -3  -4   1       14.91       13.46      1.23 o 
  -2  -4   1      156.28      121.36      2.40 o 
  -1  -4   1      633.37      592.45     10.96 o 
   0  -4   1     2457.11     2542.38     34.79 o 
   1  -4   1      159.27      161.59      2.73 o 
   2  -4   1        1.41        4.10      0.63 o 
   3  -4   1       76.96      104.98      2.53 o 
   4  -4   1     1797.71     1832.32     17.21 o 
   5  -4   1       52.18       47.70      2.18 o 
   6  -4   1      633.16      631.58      9.11 o 
   7  -4   1        2.77        3.77      2.61 o 
   8  -4   1       16.57       12.07      4.27 o 
   9  -4   1        0.61        0.60      3.98 o 
  -8  -3   1       10.65        3.77      5.28 o 
  -7  -3   1       79.79       72.45      9.06 o 
  -6  -3   1      529.80      555.43     23.39 o 
  -5  -3   1      515.35      498.00     16.60 o 
  -4  -3   1       81.24       85.41      3.21 o 
  -3  -3   1     1341.51     1235.90     15.26 o 
  -2  -3   1     5678.55     5938.10     59.03 o 
  -1  -3   1     6334.00     6646.46    101.23 o 
   0  -3   1      159.72      173.03      2.66 o 
   1  -3   1       49.18       49.03      1.31 o 
   2  -3   1      318.85      333.45      4.36 o 
   3  -3   1     4667.92     5133.13     45.15 o 
   4  -3   1      939.53      894.91      9.53 o 
   5  -3   1       24.44       32.39      2.34 o 
   6  -3   1      200.97      199.85      5.34 o 
   7  -3   1        0.67       -0.58      2.51 o 
   8  -3   1       23.27       16.56      4.17 o 
   9  -3   1        0.63        2.26      4.53 o 
  -8  -2   1        0.05       -3.02      4.53 o 
  -7  -2   1      428.16      420.35     21.13 o 
  -6  -2   1       81.02       82.38      6.41 o 
  -5  -2   1       58.25       48.70      4.27 o 
  -4  -2   1      106.25      132.64      5.08 o 
  -3  -2   1      371.14      414.96      8.01 o 
  -2  -2   1      107.62      109.81      2.16 o 
  -1  -2   1     2156.31     2244.80     27.33 o 
   0  -2   1      141.83      149.97      3.07 o 
   1  -2   1       15.38       16.85      0.92 o 
   2  -2   1     3829.84     3873.99     33.89 o 
   3  -2   1     2511.68     2787.26     24.09 o 
   4  -2   1     1364.81     1419.31     13.69 o 
   5  -2   1      277.56      300.26      4.91 o 
   6  -2   1       56.96       56.31      3.08 o 
   7  -2   1        0.19       -1.51      1.89 o 
   8  -2   1        7.19        5.79      3.07 o 
   9  -2   1        7.43       10.57      4.53 o 
  -9  -1   1       35.78       33.96      9.06 o 
  -8  -1   1      207.17      206.02     15.09 o 
  -7  -1   1        7.80       11.32      5.28 o 
  -6  -1   1      495.76      495.35     15.45 o 
  -5  -1   1      239.14      197.77      4.12 o 
  -4  -1   1     1209.21     1154.18     11.78 o 
  -3  -1   1     5924.68     5793.49     52.55 o 
  -2  -1   1     1327.47     1307.00     16.65 o 
  -1  -1   1       25.57       26.25      0.77 o 
   0  -1   1      432.64      516.19     15.09 o 
   1  -1   1       60.78       63.71      1.28 o 
   2  -1   1     3001.80     3003.50     25.27 o 
   3  -1   1     1351.03     1352.25     12.52 o 
   4  -1   1      150.53      131.90      2.65 o 
   5  -1   1        2.75        1.65      0.92 o 
   6  -1   1      778.10      798.88     12.72 o 
   7  -1   1      226.18      226.43      7.86 o 
   8  -1   1        4.43        7.84      3.20 o 
   9  -1   1       67.85       65.72      3.91 o 
  -9   0   1       32.94       49.05      9.06 o 
  -8   0   1      155.34      159.99     13.58 o 
  -7   0   1      265.59      267.93     13.33 o 
  -6   0   1      612.20      613.24     13.07 o 
  -5   0   1     1697.11     1735.84     20.80 o 
  -4   0   1        9.43       13.55      1.84 o 
  -3   0   1     1698.05     1768.04     18.51 o 
  -2   0   1      332.17      328.80      3.86 o 
  -1   0   1       30.69       29.06      1.21 o 
   0   0   1        0.63        0.47      0.73 o 
   1   0   1      401.75      397.36      4.05 o 
   2   0   1     1056.60     1150.64     10.91 o 
   3   0   1      197.62      217.41      3.25 o 
   4   0   1       14.59       15.02      1.28 o 
   5   0   1      142.25      144.06      5.28 o 
   6   0   1      309.11      308.69      7.34 o 
   7   0   1        2.46        1.51      2.36 o 
   8   0   1       10.05       12.26      2.76 o 
   9   0   1      479.31      507.89     27.17 o 
  -9   1   1        1.77       -1.29      1.53 o 
  -8   1   1      199.87      212.77      8.66 o 
  -7   1   1       49.04       53.40      4.10 o 
  -6   1   1       22.46       19.47      2.01 o 
  -5   1   1      698.67      697.46      9.55 o 
  -4   1   1     3601.32     3778.32     34.24 o 
  -3   1   1      512.60      508.92      5.16 o 
  -2   1   1       46.32       45.52      1.32 o 
  -1   1   1      114.54      113.41      1.66 o 
   0   1   1     3036.64     3047.59     38.04 o 
   1   1   1     8990.07     8848.28    169.94 o 
   2   1   1      693.24      562.37      5.50 o 
   3   1   1      806.23      810.11      7.97 o 
   4   1   1      674.24      696.74      7.18 o 
   5   1   1        0.11        1.83      1.06 o 
   6   1   1        5.93        2.81      2.54 o 
   7   1   1      591.89      627.13     27.17 o 
   8   1   1       29.25       34.71      7.55 o 
  -9   2   1      154.38      145.65      9.81 o 
  -8   2   1      322.45      331.65     31.70 o 
  -7   2   1      473.15      459.80     10.49 o 
  -6   2   1      593.24      568.01      9.90 o 
  -5   2   1       25.51       33.06      1.66 o 
  -4   2   1      124.45      132.75      2.70 o 
  -3   2   1        3.51        3.78      0.71 o 
  -2   2   1     1977.50     2051.10     18.57 o 
  -1   2   1        6.17        9.60      0.59 o 
   0   2   1    11259.80    10018.41    143.75 o 
   1   2   1     7264.64     7357.19     78.65 o 
   2   2   1      971.24      987.96     12.28 o 
   3   2   1      234.16      231.21      4.97 o 
   4   2   1        1.03        0.45      0.98 o 
   5   2   1      646.40      665.23     22.26 o 
   6   2   1        0.01       -2.10      2.36 o 
   7   2   1      510.51      513.93     24.15 o 
  -9   3   1        2.44       -1.51      4.53 o 
  -8   3   1       76.23       83.48      5.05 o 
  -7   3   1        2.33        1.23      2.05 o 
  -6   3   1       62.56       73.48      3.23 o 
  -5   3   1      659.03      657.24      7.87 o 
  -4   3   1       10.21        3.27      1.45 o 
  -3   3   1      811.12      876.55      9.26 o 
  -2   3   1      530.34      549.90      6.44 o 
  -1   3   1      270.94      274.33      3.96 o 
   0   3   1     2602.55     2478.83     25.29 o 
   1   3   1      105.66      123.41      2.31 o 
   2   3   1       91.73      102.76      2.55 o 
   3   3   1       32.01       34.33      1.96 o 
   4   3   1      330.50      334.98      7.47 o 
   5   3   1      464.97      450.98     13.87 o 
   6   3   1      551.57      519.96     22.64 o 
   7   3   1       88.58       89.80      9.81 o 
   8   3   1        0.16        6.04      6.04 o 
  -9   4   1      239.61      243.64     11.39 o 
  -8   4   1       70.19       84.64      7.68 o 
  -7   4   1      191.23      194.55      7.75 o 
  -6   4   1      401.55      391.85      7.71 o 
  -5   4   1       21.28       22.98      1.51 o 
  -4   4   1      384.39      383.44      5.62 o 
  -3   4   1        9.05       20.18      1.52 o 
  -2   4   1      105.48       84.16      1.81 o 
  -1   4   1     2584.99     2554.11     28.80 o 
   0   4   1      982.30     1073.74     11.86 o 
   1   4   1      280.06      248.88      4.45 o 
   2   4   1      230.22      231.21      4.26 o 
   3   4   1      253.15      277.00      5.75 o 
   4   4   1      309.88      325.77      8.42 o 
   5   4   1        1.89        5.87      2.36 o 
   6   4   1      121.66      107.16      9.81 o 
   7   4   1      283.73      301.11     18.11 o 
  -9   5   1      149.63      144.16     10.57 o 
  -8   5   1      166.88      166.89      9.02 o 
  -7   5   1       37.73       50.01      9.81 o 
  -6   5   1       84.58       87.68      3.78 o 
  -5   5   1       24.88       23.26      1.81 o 
  -4   5   1       76.43       77.60      2.47 o 
  -3   5   1     1003.83      971.08     11.64 o 
  -2   5   1     1050.56     1149.46     11.17 o 
  -1   5   1      335.50      347.85      6.09 o 
   0   5   1        0.48        0.00      0.73 o 
   1   5   1      302.37      295.87      5.17 o 
   2   5   1     1266.11     1345.21     16.65 o 
   3   5   1      581.96      625.69     11.07 o 
   4   5   1       89.81       93.76      5.05 o 
   5   5   1      263.01      243.00     13.58 o 
   6   5   1       91.10       99.62      9.81 o 
   7   5   1      151.07      161.50     13.58 o 
  -9   6   1       95.17      100.37      7.95 o 
  -8   6   1      580.37      554.73     17.61 o 
  -7   6   1        9.04       17.53      3.52 o 
  -6   6   1        6.73        4.63      1.99 o 
  -5   6   1      122.08      123.59      4.09 o 
  -4   6   1        0.88       -0.86      0.86 o 
  -3   6   1      588.34      589.33      6.98 o 
  -2   6   1     2190.85     2201.11     28.46 o 
  -1   6   1      115.78      115.77      2.87 o 
   0   6   1       30.28       33.38      1.47 o 
   1   6   1      190.60      218.28      3.95 o 
   2   6   1      176.09      187.54      4.14 o 
   3   6   1      643.97      644.26     10.97 o 
   4   6   1       83.60       87.08      4.71 o 
   5   6   1       53.43       67.17      7.55 o 
   6   6   1       51.95       58.86      8.30 o 
  -9   7   1       52.23       51.75      6.41 o 
  -8   7   1       15.38        7.17      9.06 o 
  -7   7   1        0.14       -2.00      2.74 o 
  -6   7   1        1.10       -1.65      1.65 o 
  -5   7   1      129.38      110.59      4.34 o 
  -4   7   1      422.87      380.30      8.41 o 
  -3   7   1        0.19        0.30      1.63 o 
  -2   7   1       24.03       22.58      2.19 o 
  -1   7   1       91.36      104.62      5.86 o 
   0   7   1      628.22      638.84     10.23 o 
   1   7   1        8.90        9.65      3.77 o 
   2   7   1       65.30       70.12      4.91 o 
   3   7   1      263.42      275.86     13.96 o 
   4   7   1      704.55      730.51     27.17 o 
   5   7   1      180.92      184.14     12.83 o 
   6   7   1      147.96      170.55     13.58 o 
  -9   8   1       68.62       90.09      8.26 o 
  -8   8   1        0.28       -3.74      3.74 o 
  -7   8   1        6.39        6.86      2.45 o 
  -6   8   1       20.72       18.19      2.76 o 
  -5   8   1        0.43        0.70      1.57 o 
  -4   8   1      117.41      117.91      5.26 o 
  -3   8   1     1036.49     1014.99     17.69 o 
  -2   8   1        3.38        2.26      1.32 o 
  -1   8   1       11.79       16.33      1.75 o 
   0   8   1        0.04        2.26      3.40 o 
   1   8   1      320.82      314.04     10.47 o 
   2   8   1      308.79      345.24     11.42 o 
   3   8   1      198.45      189.84      8.70 o 
   4   8   1        0.35        0.75      3.02 o 
   5   8   1       30.20       25.66      6.04 o 
  -8   9   1        0.28       -0.75      4.53 o 
  -7   9   1       13.93       15.83      3.65 o 
  -6   9   1      101.92       85.98      4.94 o 
  -5   9   1      210.16      189.00      7.15 o 
  -4   9   1        4.63        1.26      2.18 o 
  -3   9   1      283.73      269.82      8.06 o 
  -2   9   1       73.92       81.64      4.71 o 
  -1   9   1        0.15       -0.92      0.92 o 
   0   9   1       63.68       49.47      4.46 o 
   1   9   1       90.62       85.38      5.71 o 
   2   9   1       92.65      111.43     11.70 o 
   3   9   1       72.96       76.07      6.79 o 
   4   9   1      343.92      286.77     15.85 o 
  -8  10   1        0.10       -2.26      4.53 o 
  -7  10   1       88.59       89.26      8.41 o 
  -6  10   1       38.97       44.59      6.12 o 
  -5  10   1      204.83      218.07     11.46 o 
  -4  10   1       33.53       37.37      5.26 o 
  -3  10   1        0.25       -0.47      2.15 o 
  -2  10   1        4.30        1.44      3.40 o 
  -1  10   1      195.37      158.96      8.34 o 
   0  10   1      389.85      394.29     22.64 o 
   1  10   1      199.61      192.66     11.32 o 
   2  10   1       49.93       45.32      5.02 o 
   3  10   1        4.51        3.77      3.77 o 
  -7  11   1       98.54      104.46     11.70 o 
  -6  11   1      350.09      391.57     23.39 o 
  -5  11   1       83.99       71.51      7.41 o 
  -4  11   1        3.51        6.04      3.74 o 
  -3  11   1       23.66       20.12      3.65 o 
  -2  11   1        0.35       -0.15      2.51 o 
  -1  11   1       14.47       14.30      3.88 o 
   0  11   1        0.35       -0.35      3.20 o 
   1  11   1      131.40      155.60      8.79 o 
   2  11   1       66.82       56.77      5.82 o 
  -6  12   1        0.52       -2.49      4.51 o 
  -5  12   1       80.85       67.71     10.19 o 
  -4  12   1        6.10        5.28      5.66 o 
  -3  12   1       61.17       54.53      6.53 o 
  -2  12   1       56.76       50.07      6.14 o 
  -1  12   1      101.42      103.02     13.96 o 
   0  12   1      265.17      264.77     12.45 o 
   1  12   1       41.73       45.43     12.83 o 
  -4  13   1        0.05        0.86      7.17 o 
  -3  13   1       29.68       34.92      5.98 o 
  -2  13   1       30.05       36.59     14.72 o 
   1 -13   2        2.57        5.94      3.88 o 
   2 -13   2       11.06        9.80      3.56 o 
   3 -13   2       49.67       47.54      6.28 o 
   4 -13   2        1.79       -0.30      3.98 o 
   5 -13   2       71.62       66.20      8.49 o 
  -1 -12   2        0.04        2.26      3.30 o 
   0 -12   2       51.22       50.27      5.58 o 
   1 -12   2      182.19      157.65     18.87 o 
   2 -12   2       15.25       18.10      3.13 o 
   3 -12   2       30.68       26.44     10.57 o 
   4 -12   2        0.15       -1.63      3.44 o 
   5 -12   2        1.50       -2.06      3.98 o 
   6 -12   2       99.02      115.77      9.86 o 
  -2 -11   2       32.79       41.09      7.17 o 
  -1 -11   2      151.10      144.34     11.32 o 
   0 -11   2        0.09        0.25      2.70 o 
   1 -11   2       18.02       33.14     11.32 o 
   2 -11   2       45.44       41.10      3.86 o 
   3 -11   2       36.97       26.51      5.28 o 
   4 -11   2       52.35       45.83     11.70 o 
   5 -11   2      122.75      138.58      9.56 o 
   6 -11   2      167.61      204.76     18.87 o 
   7 -11   2        6.05        6.59      4.31 o 
  -4 -10   2       30.15       40.00      6.04 o 
  -3 -10   2        1.57        3.02      3.02 o 
  -2 -10   2       35.04       34.70      5.28 o 
  -1 -10   2       28.47       37.56      4.53 o 
   0 -10   2       12.57       13.33      8.30 o 
   1 -10   2        5.76        9.56      3.02 o 
   2 -10   2       32.39       38.17      2.72 o 
   3 -10   2       76.03       74.94     11.70 o 
   4 -10   2       29.59       39.24     10.94 o 
   5 -10   2      118.12      118.58      8.49 o 
   6 -10   2      204.90      197.94     14.00 o 
   7 -10   2        0.94       -2.01      2.69 o 
   8 -10   2      113.25      100.37      8.30 o 
  -4  -9   2      118.63      132.82      9.81 o 
  -3  -9   2      128.96      126.03      8.30 o 
  -2  -9   2       81.75       80.42      5.14 o 
  -1  -9   2       80.17      103.24     10.94 o 
   0  -9   2      212.37      229.51      8.79 o 
   1  -9   2        1.79        1.76      2.02 o 
   2  -9   2      720.14      729.20     14.66 o 
   3  -9   2       62.18       55.64      3.96 o 
   4  -9   2      231.35      237.65      7.32 o 
   5  -9   2       33.78       33.35      5.05 o 
   6  -9   2        5.35        4.90      2.19 o 
   7  -9   2        7.05        2.34      2.82 o 
   8  -9   2        0.01        0.00      4.53 o 
  -5  -8   2       54.04       58.86      7.55 o 
  -4  -8   2      272.97      301.87     14.34 o 
  -3  -8   2      183.40      200.82      8.10 o 
  -2  -8   2       95.92      103.89      5.14 o 
  -1  -8   2       31.78       32.18      3.02 o 
   0  -8   2      406.43      358.40     26.41 o 
   1  -8   2       73.11       81.71      5.02 o 
   2  -8   2      638.36      676.63     10.68 o 
   3  -8   2      838.35      843.07     17.67 o 
   4  -8   2      147.34      134.54      6.35 o 
   5  -8   2       38.70       45.45      4.25 o 
   6  -8   2       98.17      105.10      4.73 o 
   7  -8   2      185.51      189.00     10.89 o 
   8  -8   2      309.41      299.84     12.24 o 
   9  -8   2      102.70      113.20      8.49 o 
  -6  -7   2        4.55        6.04      4.53 o 
  -5  -7   2       20.57       27.92      5.28 o 
  -4  -7   2        8.86        4.53      3.02 o 
  -3  -7   2      189.79      191.18      7.40 o 
  -2  -7   2      818.01      844.11     26.41 o 
  -1  -7   2       22.15       18.55      1.56 o 
   0  -7   2        3.63        4.91      1.52 o 
   1  -7   2      156.50      170.47      3.36 o 
   2  -7   2      149.18      166.54      6.07 o 
   3  -7   2      222.16      193.72      6.97 o 
   4  -7   2       54.91       47.89      2.72 o 
   5  -7   2       15.13       12.46      2.37 o 
   6  -7   2       44.14       54.27      3.14 o 
   7  -7   2       31.91       39.28      4.08 o 
   8  -7   2       61.86       68.66      6.65 o 
   9  -7   2       50.96       44.64      8.30 o 
  -7  -6   2      106.60      123.01     12.07 o 
  -6  -6   2       76.79       66.41      8.30 o 
  -5  -6   2      321.87      338.09     15.85 o 
  -4  -6   2      220.40      227.15     11.32 o 
  -3  -6   2       40.20       36.87      3.07 o 
  -2  -6   2      184.68      160.64      6.10 o 
  -1  -6   2      346.31      393.42     11.39 o 
   0  -6   2      226.83      227.66      4.37 o 
   1  -6   2       34.15       60.48      1.78 o 
   2  -6   2        2.03        4.80      1.02 o 
   3  -6   2     1065.88     1114.21     21.25 o 
   4  -6   2       89.83       96.04      2.98 o 
   5  -6   2       30.10       28.74      2.30 o 
   6  -6   2      777.27      712.89     11.78 o 
   7  -6   2       54.02       60.68      5.13 o 
   8  -6   2       44.84       51.53     10.19 o 
   9  -6   2       92.76      115.36      8.79 o 
  -7  -5   2        0.19        5.28      4.53 o 
  -6  -5   2        5.36        1.51      3.77 o 
  -5  -5   2       13.38       14.64      2.36 o 
  -4  -5   2      830.92      850.35     38.87 o 
  -3  -5   2      196.98      184.93      5.65 o 
  -2  -5   2      271.90      296.98      5.69 o 
  -1  -5   2      391.46      456.80     15.09 o 
   0  -5   2      908.81     1097.60     16.19 o 
   1  -5   2     1191.97     1281.26     13.90 o 
   2  -5   2      145.74      134.02      3.28 o 
   3  -5   2      401.39      377.03      5.50 o 
   4  -5   2      421.35      446.45      6.94 o 
   5  -5   2       33.85       34.31      2.75 o 
   6  -5   2      211.45      184.47      4.86 o 
   7  -5   2       88.66      108.44      5.66 o 
   8  -5   2      394.98      396.69     14.13 o 
   9  -5   2      199.92      201.89     10.93 o 
  -8  -4   2      106.81      101.12     11.32 o 
  -7  -4   2      113.84      117.73     10.57 o 
  -6  -4   2      128.51      109.43      9.06 o 
  -5  -4   2       22.03       25.23      4.15 o 
  -4  -4   2      160.29      188.05      5.74 o 
  -3  -4   2      527.59      609.17      8.30 o 
  -2  -4   2     1518.57     1680.36     33.88 o 
  -1  -4   2      651.35      821.98     14.18 o 
   0  -4   2       89.19      135.58      4.14 o 
   1  -4   2     5387.16     5454.02     58.32 o 
   2  -4   2      461.02      472.79      5.23 o 
   3  -4   2      514.53      505.11      6.59 o 
   4  -4   2      581.86      612.35      7.27 o 
   5  -4   2      282.79      282.96      4.74 o 
   6  -4   2        2.92        0.42      1.28 o 
   7  -4   2        0.08        0.56      1.90 o 
   8  -4   2       56.80       51.28      9.06 o 
   9  -4   2       68.71       84.03      7.41 o 
  -8  -3   2       56.50       54.34      9.06 o 
  -7  -3   2       52.01       59.62      7.55 o 
  -6  -3   2       20.26       19.62      5.28 o 
  -5  -3   2      332.40      326.03     10.67 o 
  -4  -3   2     1237.79     1284.95     17.75 o 
  -3  -3   2        0.66        0.86      0.73 o 
  -2  -3   2      636.06      740.65      8.29 o 
  -1  -3   2       37.22        9.38      0.66 o 
   0  -3   2      217.82      230.41      4.69 o 
   1  -3   2     1478.15     1450.32     16.58 o 
   2  -3   2     1467.91     1626.19     16.08 o 
   3  -3   2      162.32      125.62      2.46 o 
   4  -3   2      663.21      638.38      8.40 o 
   5  -3   2      452.66      441.94      6.17 o 
   6  -3   2      252.24      229.88      5.55 o 
   7  -3   2     1020.10     1025.74     26.43 o 
   8  -3   2      304.21      325.01     12.46 o 
   9  -3   2       57.46       55.09      8.30 o 
  -8  -2   2        0.31       -0.75      4.53 o 
  -7  -2   2       63.19       68.67      8.30 o 
  -6  -2   2      221.35      214.47     14.34 o 
  -5  -2   2        6.13        0.75      2.26 o 
  -4  -2   2      607.33      602.16     10.86 o 
  -3  -2   2      283.06      327.62      5.22 o 
  -2  -2   2     1487.30     1662.67     17.35 o 
  -1  -2   2    27259.50    23644.78    486.21 o 
   0  -2   2     1212.57     1315.51     21.35 o 
   1  -2   2      203.33      216.08      2.70 o 
   2  -2   2      339.93      391.93      5.38 o 
   3  -2   2      157.33      155.40      2.87 o 
   4  -2   2      137.38      141.91      2.88 o 
   5  -2   2      347.26      320.14      5.22 o 
   6  -2   2        0.69       -0.95      1.46 o 
   7  -2   2       24.28       26.30      3.06 o 
   8  -2   2        9.44       15.68      3.98 o 
   9  -2   2        6.17        9.81      5.28 o 
  -9  -1   2       44.57       38.49      8.30 o 
  -8  -1   2      142.67      145.65     12.83 o 
  -7  -1   2       19.86       19.62      5.28 o 
  -6  -1   2     1095.38     1070.52     75.84 o 
  -5  -1   2       52.46       48.08      4.04 o 
  -4  -1   2      785.28      892.40     15.58 o 
  -3  -1   2      419.19      408.15      6.92 o 
  -2  -1   2      153.81      195.50      3.21 o 
  -1  -1   2     3740.27     3770.84     43.59 o 
   0  -1   2     2724.71     2679.74     43.99 o 
   1  -1   2        6.30        7.10      0.50 o 
   2  -1   2      377.79      330.89      3.87 o 
   3  -1   2      705.41      669.20      7.08 o 
   4  -1   2        3.76        4.87      0.86 o 
   5  -1   2     1486.78     1464.08     16.16 o 
   6  -1   2     1965.06     1941.47     25.89 o 
   7  -1   2      230.15      234.43      8.31 o 
   8  -1   2      164.01      162.38      7.95 o 
   9  -1   2       27.44       29.81      3.20 o 
  -9   0   2        0.40        6.79      6.79 o 
  -8   0   2        9.52       16.60      6.04 o 
  -7   0   2      195.42      187.14      5.99 o 
  -6   0   2      195.19      204.42      6.50 o 
  -5   0   2        0.91        1.15      0.97 o 
  -4   0   2      147.76      136.98      3.19 o 
  -3   0   2      238.29      223.85      3.50 o 
  -2   0   2     3150.71     3432.97     35.96 o 
  -1   0   2     1569.08     1609.72     19.20 o 
   0   0   2     4087.50     3994.73     59.33 o 
   1   0   2        2.63        3.93      0.33 o 
   2   0   2     1006.26     1033.64     10.78 o 
   3   0   2      790.40      726.12      7.91 o 
   4   0   2     1611.22     1644.77     17.25 o 
   5   0   2     1168.79     1176.37     18.22 o 
   6   0   2      149.05      140.39      4.99 o 
   7   0   2      102.54      106.26     13.58 o 
   8   0   2      273.56      277.50      9.22 o 
   9   0   2      195.92      180.36     16.60 o 
  -9   1   2        0.15       -3.77      4.53 o 
  -8   1   2      251.10      231.15     15.85 o 
  -7   1   2       18.20       18.43      6.66 o 
  -6   1   2        3.45        2.47      1.63 o 
  -5   1   2      287.27      305.50      5.42 o 
  -4   1   2     1322.75     1481.08     15.55 o 
  -3   1   2       63.98       45.82      1.42 o 
  -2   1   2    15985.46    14695.37    187.89 o 
  -1   1   2       48.86       52.74      0.99 o 
   0   1   2     2042.34     2069.04     21.62 o 
   1   1   2    14799.10    13717.33    133.68 o 
   2   1   2      297.53      303.95      3.63 o 
   3   1   2       61.52       83.96      1.91 o 
   4   1   2      499.24      469.54      7.08 o 
   5   1   2     1273.95     1267.98     16.96 o 
   6   1   2      513.67      484.80      9.68 o 
   7   1   2       15.77        7.55      5.28 o 
   8   1   2      253.68      226.40     17.36 o 
  -9   2   2       22.95       23.11      7.92 o 
  -8   2   2       11.70        9.46      3.44 o 
  -7   2   2       12.76       11.05      2.53 o 
  -6   2   2       37.72       36.88      2.43 o 
  -5   2   2      879.41      908.22      9.55 o 
  -4   2   2     2685.75     2822.09     24.79 o 
  -3   2   2     1666.80     1779.82     16.78 o 
  -2   2   2    13484.27    13699.90    160.30 o 
  -1   2   2      845.58      830.27      8.49 o 
   0   2   2     1824.46     1938.57     18.24 o 
   1   2   2    13493.88    13332.60    274.50 o 
   2   2   2     3002.36     3068.75     31.40 o 
   3   2   2     1312.05     1271.31     17.26 o 
   4   2   2      660.81      587.94     10.25 o 
   5   2   2        0.17        2.26      2.13 o 
   6   2   2      397.80      400.76     13.87 o 
   7   2   2      680.37      687.50     29.43 o 
   8   2   2       95.82       83.01     11.32 o 
  -9   3   2        0.14        3.02      4.53 o 
  -8   3   2       14.14       11.26      2.88 o 
  -7   3   2       81.17       83.70      5.56 o 
  -6   3   2     1197.23     1248.56     25.55 o 
  -5   3   2        8.24       10.06      1.32 o 
  -4   3   2    13882.34    14644.24    125.43 o 
  -3   3   2      391.94      416.40      5.34 o 
  -2   3   2     1140.13     1223.82     12.53 o 
  -1   3   2     1321.45     1352.77     12.61 o 
   0   3   2       94.82      110.72      2.37 o 
   1   3   2     1481.99     1527.34     17.98 o 
   2   3   2        5.16       10.72      1.18 o 
   3   3   2     2908.01     3110.82     39.29 o 
   4   3   2      283.74      277.94      6.87 o 
   5   3   2        7.22       12.33      2.90 o 
   6   3   2      573.83      529.02     23.39 o 
   7   3   2       20.30       28.68      6.79 o 
   8   3   2      107.56      107.16     12.07 o 
  -9   4   2       39.12       50.56      5.80 o 
  -8   4   2        9.33        6.23      3.18 o 
  -7   4   2      556.82      542.77     12.05 o 
  -6   4   2     3528.19     3432.95     43.46 o 
  -5   4   2       15.47       13.88      1.43 o 
  -4   4   2     4220.01     4496.02     40.50 o 
  -3   4   2      198.20      199.42      5.57 o 
  -2   4   2      919.34      944.81     10.95 o 
  -1   4   2     2757.77     2814.79     31.72 o 
   0   4   2     2625.58     2775.47     28.70 o 
   1   4   2      886.85      861.30     11.12 o 
   2   4   2     2069.39     2030.43     24.58 o 
   3   4   2     1243.30     1254.47     17.87 o 
   4   4   2      356.72      337.64      8.85 o 
   5   4   2      872.35      872.22     22.14 o 
   6   4   2       26.53       12.83      5.28 o 
   7   4   2       82.61       98.86     10.57 o 
  -9   5   2       14.37        8.47      8.68 o 
  -8   5   2      480.62      472.18     28.68 o 
  -7   5   2      234.97      202.00      9.33 o 
  -6   5   2     4050.06     4092.00     43.37 o 
  -5   5   2      430.83      415.62      6.62 o 
  -4   5   2      207.78      222.21      4.67 o 
  -3   5   2       65.28       77.97      3.71 o 
  -2   5   2       19.06       20.35      1.22 o 
  -1   5   2      369.94      432.16      7.36 o 
   0   5   2      857.73      900.94     11.64 o 
   1   5   2       67.49       50.45      2.59 o 
   2   5   2      103.07       99.65      3.63 o 
   3   5   2      481.36      523.80     10.22 o 
   4   5   2      868.89      850.11     17.11 o 
   5   5   2      182.89      169.80     11.32 o 
   6   5   2       25.91       18.11      6.04 o 
   7   5   2       11.11        5.28      6.04 o 
  -9   6   2       90.94       89.34      7.72 o 
  -8   6   2     1779.32     1651.89     37.08 o 
  -7   6   2      184.36      219.16      8.40 o 
  -6   6   2      247.09      272.66     10.44 o 
  -5   6   2        0.36       -1.31      1.31 o 
  -4   6   2       49.00       45.99      2.25 o 
  -3   6   2     1054.26     1046.92     11.04 o 
  -2   6   2     2275.15     2379.87     27.53 o 
  -1   6   2      848.46      878.74     13.03 o 
   0   6   2      208.18      151.21      3.50 o 
   1   6   2      648.95      663.78     10.30 o 
   2   6   2     1229.57     1172.12     18.18 o 
   3   6   2      219.92      215.85      7.52 o 
   4   6   2        4.65        7.55      3.77 o 
   5   6   2       92.43       83.77      9.06 o 
   6   6   2       14.44       27.17      6.79 o 
  -9   7   2       49.52       34.37      5.87 o 
  -8   7   2      657.18      593.91     18.12 o 
  -7   7   2      177.24      178.65      7.87 o 
  -6   7   2        0.02        0.23      1.70 o 
  -5   7   2       86.10       77.08      4.14 o 
  -4   7   2       24.65       20.37      2.64 o 
  -3   7   2       49.39       41.83      2.48 o 
  -2   7   2       96.51       87.99      4.11 o 
  -1   7   2     1945.10     1937.86     25.77 o 
   0   7   2      938.95      882.67     14.29 o 
   1   7   2      411.91      441.08      8.04 o 
   2   7   2      273.95      245.77      6.54 o 
   3   7   2      321.75      316.76      8.23 o 
   4   7   2      185.03      169.04     11.32 o 
   5   7   2        4.88        0.75      3.77 o 
  -9   8   2      325.73      334.83     14.13 o 
  -8   8   2       21.82       29.48      8.30 o 
  -7   8   2       17.85       11.98      2.93 o 
  -6   8   2       69.91       75.28      5.06 o 
  -5   8   2       20.06       22.54      2.40 o 
  -4   8   2     1374.54     1380.55     21.41 o 
  -3   8   2      290.99      291.13      7.84 o 
  -2   8   2       25.80       21.14      2.61 o 
  -1   8   2       60.78       63.58      5.01 o 
   0   8   2     1524.04     1450.91     31.79 o 
   1   8   2      394.43      371.88     12.13 o 
   2   8   2       35.73       38.93      4.17 o 
   3   8   2      394.10      438.77     20.38 o 
   4   8   2       96.92      110.94      9.81 o 
   5   8   2      319.27      319.22     18.11 o 
  -8   9   2        7.01       10.57      6.04 o 
  -7   9   2       31.74       37.93      4.30 o 
  -6   9   2       89.50       97.48     10.17 o 
  -5   9   2        0.06       -1.18      1.26 o 
  -4   9   2        6.65        6.70      2.30 o 
  -3   9   2      259.14      260.62      8.53 o 
  -2   9   2     2534.07     2498.53     42.89 o 
  -1   9   2      957.07      914.67     18.34 o 
   0   9   2       51.09       48.11      4.88 o 
   1   9   2       29.38       42.71      4.46 o 
   2   9   2       97.67       92.83      6.28 o 
   3   9   2       22.78       30.18      4.33 o 
   4   9   2        1.91        6.79      4.53 o 
  -8  10   2        3.51        0.75      4.53 o 
  -7  10   2        0.18        1.26      2.83 o 
  -6  10   2      103.13       99.00      8.54 o 
  -5  10   2        8.41        7.75      3.98 o 
  -4  10   2      108.32      114.76     11.70 o 
  -3  10   2       32.17       27.42      3.72 o 
  -2  10   2      261.54      246.42     11.24 o 
  -1  10   2       34.93       29.78      6.41 o 
   0  10   2        5.36        7.12      3.30 o 
   1  10   2       24.26       44.94      5.02 o 
   2  10   2       14.56       13.84      6.04 o 
   3  10   2       33.26       57.35      7.55 o 
  -7  11   2        3.89       14.23      5.58 o 
  -6  11   2        0.10       -1.66      3.98 o 
  -5  11   2       95.95      106.41      8.79 o 
  -4  11   2      621.69      557.70     25.66 o 
  -3  11   2      515.70      530.86     14.61 o 
  -2  11   2        8.64        9.38      3.62 o 
  -1  11   2       35.64       29.26      4.88 o 
   0  11   2      262.77      256.91     11.70 o 
   1  11   2       56.62       60.10      6.28 o 
   2  11   2       58.42       48.56      5.71 o 
  -6  12   2      147.57      153.69     11.21 o 
  -5  12   2      114.27      111.63     10.57 o 
  -4  12   2       17.47       13.16      4.71 o 
  -3  12   2        4.54        4.37      3.07 o 
  -2  12   2       26.58       28.61      5.28 o 
  -1  12   2       49.55       52.83      6.69 o 
   0  12   2        9.54        8.61      4.33 o 
  -4  13   2       44.05       60.05      7.41 o 
  -3  13   2      102.50      105.32      7.16 o 
  -2  13   2      117.13      116.69     17.36 o 
   1 -13   3        0.56       -2.05      3.62 o 
   2 -13   3       20.70       19.34      7.55 o 
   3 -13   3       18.15       20.47      4.91 o 
   4 -13   3        5.38        0.91      3.98 o 
   5 -13   3       18.98       25.41      6.34 o 
  -1 -12   3      224.84      255.57     11.17 o 
   0 -12   3      262.29      240.01     15.09 o 
   1 -12   3       24.85       18.69      4.33 o 
   2 -12   3       30.66       22.24      5.28 o 
   3 -12   3       15.47       13.02      3.88 o 
   4 -12   3        0.00        1.39      3.44 o 
   5 -12   3       58.68       65.32      7.72 o 
   6 -12   3        8.12       12.07      4.60 o 
  -3 -11   3       15.69       11.32      4.53 o 
  -2 -11   3       18.02       15.60      4.53 o 
  -1 -11   3      174.26      180.70      8.34 o 
   0 -11   3      121.81      104.53      6.97 o 
   1 -11   3       12.68       13.93      3.77 o 
   2 -11   3       33.52       38.11      3.72 o 
   3 -11   3        5.10        3.40      3.20 o 
   4 -11   3       16.94       13.68      4.17 o 
   5 -11   3      191.42      190.55     11.17 o 
   6 -11   3      545.73      593.96     18.26 o 
   7 -11   3      166.66      177.68     10.29 o 
  -4 -10   3      259.01      267.15     13.58 o 
  -3 -10   3       46.85       41.51      5.28 o 
  -2 -10   3       92.91       86.03      5.33 o 
  -1 -10   3      100.15      124.24      6.50 o 
   0 -10   3       17.78       11.57      3.77 o 
   1 -10   3       38.78       36.30      7.55 o 
   2 -10   3       18.59       19.47      2.88 o 
   3 -10   3        3.49        3.58      3.07 o 
   4 -10   3      256.52      252.09     11.59 o 
   5 -10   3      149.10      144.97      9.56 o 
   6 -10   3      138.54      160.44      8.98 o 
   7 -10   3       56.39       58.83      4.57 o 
   8 -10   3        5.40        7.55      4.53 o 
  -5  -9   3        0.54       -1.51      3.77 o 
  -4  -9   3      271.86      267.91     13.58 o 
  -3  -9   3      375.52      387.14     15.09 o 
  -2  -9   3        8.47       10.88      4.91 o 
  -1  -9   3      117.30      110.52      5.24 o 
   0  -9   3      636.25      573.04     15.35 o 
   1  -9   3      240.83      225.83      9.43 o 
   2  -9   3        0.34       -0.68      0.89 o 
   3  -9   3      158.57      148.06      8.75 o 
   4  -9   3      149.71      152.28      5.92 o 
   5  -9   3      225.16      217.60     10.93 o 
   6  -9   3      138.52      125.17      5.05 o 
   7  -9   3      113.78      111.19      5.93 o 
   8  -9   3       82.81      104.14      9.81 o 
  -5  -8   3       17.19       16.60      5.28 o 
  -4  -8   3       42.69       46.03      5.28 o 
  -3  -8   3      260.30      284.11     10.94 o 
  -2  -8   3       43.10       80.21     10.94 o 
  -1  -8   3      287.67      316.00     10.80 o 
   0  -8   3        0.05       -1.03      1.03 o 
   1  -8   3        0.33       -0.43      2.26 o 
   2  -8   3      590.13      590.23      9.53 o 
   3  -8   3      875.03      855.86     15.25 o 
   4  -8   3      121.22      120.40      6.18 o 
   5  -8   3      130.35      137.82      5.03 o 
   6  -8   3      491.71      499.25     15.66 o 
   7  -8   3      155.82      158.28      8.00 o 
   8  -8   3       23.23       22.52      5.66 o 
   9  -8   3       26.47       46.93      6.40 o 
  -6  -7   3      121.64      110.18      9.81 o 
  -5  -7   3      479.75      475.44     19.62 o 
  -4  -7   3      195.51      235.45     11.32 o 
  -3  -7   3       43.11       45.13      3.30 o 
  -2  -7   3     1601.02     1535.29     25.62 o 
  -1  -7   3      432.75      399.22     18.87 o 
   0  -7   3       56.40       55.73      1.96 o 
   1  -7   3      188.26      184.20      3.64 o 
   2  -7   3       14.04       10.46      1.23 o 
   3  -7   3      145.41      129.44      8.39 o 
   4  -7   3      318.49      269.66      6.56 o 
   5  -7   3       55.03       44.95      3.20 o 
   6  -7   3        3.01        1.18      1.71 o 
   7  -7   3       16.31       19.24      2.91 o 
   8  -7   3        9.11       10.94      4.27 o 
   9  -7   3        5.03       -2.16      4.15 o 
  -7  -6   3       58.48       39.24      7.55 o 
  -6  -6   3        2.19        4.53      3.77 o 
  -5  -6   3       72.74       66.41      6.79 o 
  -4  -6   3       28.55       18.11      3.77 o 
  -3  -6   3      328.28      322.28      9.43 o 
  -2  -6   3      262.66      269.82     16.98 o 
  -1  -6   3       37.43       41.30      3.20 o 
   0  -6   3       47.65       40.31      3.07 o 
   1  -6   3      615.81      610.97     11.55 o 
   2  -6   3     2537.11     2559.01     32.18 o 
   3  -6   3      758.10      745.81      9.31 o 
   4  -6   3     1891.75     1852.05     19.69 o 
   5  -6   3      984.10      935.90     13.54 o 
   6  -6   3      146.14      162.11      5.16 o 
   7  -6   3        2.14        1.19      2.54 o 
   8  -6   3       73.40       76.07      6.94 o 
   9  -6   3       12.83       10.82      7.92 o 
  -7  -5   3      297.64      324.51     18.11 o 
  -6  -5   3       22.26       29.43      6.04 o 
  -5  -5   3       20.36       21.36      2.90 o 
  -4  -5   3      803.96      722.97     24.15 o 
  -3  -5   3      882.92      884.91     21.02 o 
  -2  -5   3      538.10      527.97     20.00 o 
  -1  -5   3      103.28       95.11      4.33 o 
   0  -5   3      328.92      296.63      6.35 o 
   1  -5   3      439.05      482.67      7.33 o 
   2  -5   3      996.77     1109.45     15.10 o 
   3  -5   3       35.76       48.97      2.59 o 
   4  -5   3      473.40      467.53      7.59 o 
   5  -5   3        0.92        0.23      1.20 o 
   6  -5   3       57.11       60.96      3.34 o 
   7  -5   3        9.49       11.07      3.05 o 
   8  -5   3       19.43       27.80      5.34 o 
   9  -5   3       40.26       34.03      5.87 o 
  -8  -4   3        0.17        3.02      4.53 o 
  -7  -4   3        1.51        0.75      3.77 o 
  -6  -4   3       88.61       80.75      8.30 o 
  -5  -4   3      502.04      490.67     13.60 o 
  -4  -4   3      649.65      636.30     12.47 o 
  -3  -4   3       30.66       29.88      1.83 o 
  -2  -4   3        7.21        3.32      1.26 o 
  -1  -4   3      296.47      295.83     12.83 o 
   0  -4   3     3972.11     4195.65     64.61 o 
   1  -4   3     3512.15     3466.39     32.57 o 
   2  -4   3      809.93      746.20      7.61 o 
   3  -4   3     2618.74     2597.60     24.24 o 
   4  -4   3     1155.84     1141.83     11.75 o 
   5  -4   3      370.93      390.32      5.79 o 
   6  -4   3        0.47       -1.24      1.24 o 
   7  -4   3      115.75      119.44      9.30 o 
   8  -4   3        1.11       -1.10      3.44 o 
   9  -4   3       80.65       85.18      7.41 o 
  -8  -3   3        1.54       -0.75      4.53 o 
  -7  -3   3       19.40        9.81      4.53 o 
  -6  -3   3      177.79      161.50     11.32 o 
  -5  -3   3      205.72      198.48      7.72 o 
  -4  -3   3      312.81      292.35      5.60 o 
  -3  -3   3       58.57       61.45      2.02 o 
  -2  -3   3      788.09      797.42     13.93 o 
  -1  -3   3     6161.06     6582.17    174.33 o 
   0  -3   3     2894.63     2856.14     59.62 o 
   1  -3   3       83.09       73.92      2.54 o 
   2  -3   3     1671.04     1608.78     16.13 o 
   3  -3   3     1441.17     1484.57     13.92 o 
   4  -3   3       78.80       89.26      2.39 o 
   5  -3   3      724.98      725.88      8.73 o 
   6  -3   3      256.97      264.13      6.18 o 
   7  -3   3        1.27        3.17      2.02 o 
   8  -3   3       80.37       75.80      6.65 o 
   9  -3   3       21.37       20.49      5.26 o 
  -8  -2   3      541.45      499.59     24.90 o 
  -7  -2   3      385.81      357.71     18.87 o 
  -6  -2   3      351.06      329.05     11.74 o 
  -5  -2   3      103.39       97.74      5.87 o 
  -4  -2   3       79.38       77.28      3.33 o 
  -3  -2   3        6.28        5.73      0.73 o 
  -2  -2   3       53.35       49.11      1.20 o 
  -1  -2   3    10001.26     9411.09    144.48 o 
   0  -2   3     8692.81     8428.41    173.98 o 
   1  -2   3      483.96      459.19      5.42 o 
   2  -2   3     1009.53      962.73      9.19 o 
   3  -2   3     2340.81     2350.08     19.86 o 
   4  -2   3        0.94        1.77      0.75 o 
   5  -2   3       45.09       44.29      1.99 o 
   6  -2   3      247.49      249.39      6.29 o 
   7  -2   3        9.43        9.23      3.33 o 
   8  -2   3      214.46      181.87     11.32 o 
   9  -2   3       31.65       30.94      6.04 o 
  -9  -1   3        0.04       -3.02      5.28 o 
  -8  -1   3       85.04       74.71      9.81 o 
  -7  -1   3      191.86      187.16     13.58 o 
  -6  -1   3        1.41       -2.26      2.26 o 
  -5  -1   3       21.57       23.91      3.08 o 
  -4  -1   3        9.06        5.19      1.18 o 
  -3  -1   3     2801.67     2842.68     31.81 o 
  -2  -1   3     3439.52     3358.65     36.50 o 
  -1  -1   3     9362.03     8724.66     81.53 o 
   0  -1   3     6804.36     6555.71    139.66 o 
   1  -1   3     3695.80     3608.71     35.65 o 
   2  -1   3     1943.63     1939.25     16.94 o 
   3  -1   3      483.35      494.15      6.40 o 
   4  -1   3      402.02      437.02      5.99 o 
   5  -1   3        1.35        1.93      1.18 o 
   6  -1   3      154.04      162.36      5.13 o 
   7  -1   3       14.14       10.65      2.65 o 
   8  -1   3       50.42       50.04      5.02 o 
   9  -1   3        3.13        1.51      3.77 o 
  -9   0   3      299.46      312.43     20.38 o 
  -8   0   3       17.90       13.58      5.28 o 
  -7   0   3      433.49      419.23     15.38 o 
  -6   0   3      106.78      100.66      4.47 o 
  -5   0   3       12.90       14.20      1.41 o 
  -4   0   3        0.43        2.13      0.64 o 
  -3   0   3     2540.93     2592.80     24.19 o 
  -2   0   3     3783.84     3934.21     41.47 o 
  -1   0   3     1673.98     1675.56     15.94 o 
   0   0   3        0.74        1.85      0.40 o 
   1   0   3     2085.15     2055.89     18.47 o 
   2   0   3     1202.89     1224.95     11.30 o 
   3   0   3       21.19       23.58      1.21 o 
   4   0   3        0.05        1.02      0.80 o 
   5   0   3       61.71       63.47      2.64 o 
   6   0   3      311.01      296.39      7.36 o 
   7   0   3        3.37        3.21      1.93 o 
   8   0   3      118.50      103.71      8.30 o 
  -9   1   3        0.72        2.26      5.28 o 
  -8   1   3       39.04       39.42      3.98 o 
  -7   1   3      341.08      336.22      9.39 o 
  -6   1   3       11.24        9.95      2.05 o 
  -5   1   3      101.57      112.00      3.03 o 
  -4   1   3     3708.60     3824.92     36.34 o 
  -3   1   3     2626.88     2573.50     24.73 o 
  -2   1   3     3609.95     3551.03     31.13 o 
  -1   1   3     2675.43     2648.91     24.80 o 
   0   1   3     6376.27     6188.90     55.97 o 
   1   1   3     3480.56     3420.37     30.10 o 
   2   1   3     1131.67     1203.79     13.94 o 
   3   1   3      714.62      756.58      8.08 o 
   4   1   3      115.17      111.05      2.47 o 
   5   1   3       67.49       54.15      2.44 o 
   6   1   3      512.38      496.18      9.93 o 
   7   1   3       32.22       36.98      7.55 o 
   8   1   3        0.25        1.51      5.28 o 
  -9   2   3        6.66        4.93      3.20 o 
  -8   2   3       81.14       83.54      7.17 o 
  -7   2   3      101.94      102.20      4.66 o 
  -6   2   3       42.33       47.51      3.26 o 
  -5   2   3       46.17       48.19      1.65 o 
  -4   2   3      515.66      552.05      6.79 o 
  -3   2   3     1690.54     1903.67     17.92 o 
  -2   2   3       32.31       47.66      1.33 o 
  -1   2   3      769.89      779.70      7.81 o 
   0   2   3      579.67      570.61      6.68 o 
   1   2   3      777.94      799.84      9.62 o 
   2   2   3       71.18       98.74      1.93 o 
   3   2   3      413.05      415.86      5.19 o 
   4   2   3       68.34       54.48      1.99 o 
   5   2   3      303.17      301.01     12.07 o 
   6   2   3       35.34       30.94      6.04 o 
   7   2   3      236.05      241.49     16.60 o 
   8   2   3        0.49        3.02      6.04 o 
  -9   3   3      204.19      190.93     12.07 o 
  -8   3   3       41.11       40.44      4.92 o 
  -7   3   3        1.66       -0.10      1.96 o 
  -6   3   3       73.10       86.60      3.49 o 
  -5   3   3     1045.02     1037.93     11.70 o 
  -4   3   3      997.45      943.40     10.45 o 
  -3   3   3     4649.18     5015.81     44.26 o 
  -2   3   3     2529.52     2475.99     20.41 o 
  -1   3   3     3902.47     3810.53     35.50 o 
   0   3   3      292.77      357.48      4.33 o 
   1   3   3     5227.62     5532.83     60.36 o 
   2   3   3     1082.29     1136.49     16.06 o 
   3   3   3      384.57      406.66      9.42 o 
   4   3   3        0.61        1.06      1.55 o 
   5   3   3      636.88      628.01     17.61 o 
   6   3   3       57.17       54.34      7.55 o 
   7   3   3        8.97        6.79      5.28 o 
  -9   4   3       81.46       72.94     11.32 o 
  -8   4   3        0.01        3.06      2.88 o 
  -7   4   3       23.98       23.67      3.38 o 
  -6   4   3      472.34      464.87      9.54 o 
  -5   4   3        4.58        7.02      1.14 o 
  -4   4   3      360.26      379.53      5.53 o 
  -3   4   3     2909.11     2906.49     26.78 o 
  -2   4   3     2004.04     1927.52     20.47 o 
  -1   4   3      326.35      358.53      4.07 o 
   0   4   3      145.59      134.36      3.08 o 
   1   4   3      364.71      337.70      6.24 o 
   2   4   3      372.29      368.15      7.07 o 
   3   4   3      433.91      436.02      9.13 o 
   4   4   3       34.75       36.79      3.07 o 
   5   4   3       77.94       79.99      8.30 o 
   6   4   3       22.63       17.36      5.28 o 
   7   4   3       67.14       67.92      9.81 o 
  -9   5   3       21.91       19.60      5.05 o 
  -8   5   3        3.85        3.92      9.06 o 
  -7   5   3       28.91       31.22      7.55 o 
  -6   5   3      529.31      536.78      9.62 o 
  -5   5   3      249.41      290.13      5.38 o 
  -4   5   3      224.49      212.68      4.17 o 
  -3   5   3      289.96      255.80      5.95 o 
  -2   5   3       29.68       16.29      1.02 o 
  -1   5   3      726.67      762.31     11.56 o 
   0   5   3       52.52       38.28      3.15 o 
   1   5   3      209.55      217.51      4.89 o 
   2   5   3      158.11      145.64      5.21 o 
   3   5   3     1400.79     1441.66     22.58 o 
   4   5   3      348.85      353.11     13.50 o 
   5   5   3        2.72        3.77      3.77 o 
   6   5   3        0.06        1.51      3.77 o 
   7   5   3       25.05       21.89      7.55 o 
  -9   6   3        0.55        8.75      4.51 o 
  -8   6   3      280.62      278.85     12.27 o 
  -7   6   3       68.51       72.81      5.60 o 
  -6   6   3      179.35      167.56      5.53 o 
  -5   6   3      250.90      240.50      6.71 o 
  -4   6   3     2848.64     2761.66     29.82 o 
  -3   6   3      299.79      311.02      4.84 o 
  -2   6   3       41.99       43.85      2.29 o 
  -1   6   3     1094.56     1112.73     16.06 o 
   0   6   3       86.49      109.21      5.23 o 
   1   6   3     1511.24     1536.36     23.11 o 
   2   6   3     1434.12     1478.15     22.68 o 
   3   6   3       39.15       46.07      3.27 o 
   4   6   3        7.54        4.53      3.77 o 
   5   6   3        3.38        3.77      3.77 o 
   6   6   3       85.11       95.09     10.57 o 
  -9   7   3       10.79       12.59      5.05 o 
  -8   7   3       60.09       49.41      6.79 o 
  -7   7   3       62.87       51.12      7.42 o 
  -6   7   3       11.51        9.55      2.21 o 
  -5   7   3       34.93       28.37      2.56 o 
  -4   7   3       31.84       30.34      2.55 o 
  -3   7   3      124.61      130.23      2.97 o 
  -2   7   3       39.99       36.39      2.54 o 
  -1   7   3      165.75      159.51      4.77 o 
   0   7   3      207.65      196.14      5.10 o 
   1   7   3        0.01       -0.66      1.05 o 
   2   7   3        9.40        9.11      1.49 o 
   3   7   3       77.84       90.53      4.97 o 
   4   7   3      163.24      147.91     11.32 o 
   5   7   3       45.34       40.00      6.79 o 
  -9   8   3       92.67      113.49      8.79 o 
  -8   8   3       15.57       16.91      4.51 o 
  -7   8   3       42.91       48.76      4.85 o 
  -6   8   3      404.28      444.81     10.73 o 
  -5   8   3      415.63      429.60      9.10 o 
  -4   8   3      610.27      605.55     13.09 o 
  -3   8   3      463.48      464.75     10.44 o 
  -2   8   3       17.74       23.18      3.07 o 
  -1   8   3      757.03      762.98     16.08 o 
   0   8   3      935.11      961.61     15.97 o 
   1   8   3      218.56      225.57      5.39 o 
   2   8   3       26.21       34.70      4.91 o 
   3   8   3       78.92       74.68      5.98 o 
   4   8   3        3.66        3.77      3.77 o 
   5   8   3      242.47      237.72     15.85 o 
  -8   9   3       44.78       40.90      5.80 o 
  -7   9   3      178.24      178.42      9.50 o 
  -6   9   3      123.93      112.72      5.85 o 
  -5   9   3       38.30       32.82      3.02 o 
  -4   9   3        6.65        6.04      2.54 o 
  -3   9   3        3.90        6.43      2.05 o 
  -2   9   3      151.91      154.60      6.43 o 
  -1   9   3      228.62      237.64      9.62 o 
   0   9   3        7.13       11.77      1.85 o 
   1   9   3        4.14        1.81      2.51 o 
   2   9   3       15.92       21.12      3.77 o 
   3   9   3        3.68        3.02      3.07 o 
   4   9   3        6.12        3.77      4.53 o 
  -8  10   3        0.01       -3.77      3.77 o 
  -7  10   3      149.66      176.96      7.45 o 
  -6  10   3      451.32      458.60     11.18 o 
  -5  10   3      208.66      224.39     11.46 o 
  -4  10   3       47.78       61.02      6.34 o 
  -3  10   3        3.87        4.12      2.61 o 
  -2  10   3      192.63      172.05      9.43 o 
  -1  10   3      426.72      420.66     15.23 o 
   0  10   3      287.20      292.35     11.96 o 
   1  10   3      160.02      151.25      8.51 o 
   2  10   3       16.62       13.77      3.88 o 
   3  10   3       27.24       26.41      6.04 o 
  -7  11   3      136.13      175.22     11.70 o 
  -6  11   3        0.81        0.91      3.98 o 
  -5  11   3        5.96        4.83      3.98 o 
  -4  11   3       15.58       10.19      6.41 o 
  -3  11   3      207.37      210.57      8.75 o 
  -2  11   3      123.62      126.31     12.07 o 
  -1  11   3      282.25      266.89     12.33 o 
   0  11   3        3.97        3.66      3.44 o 
   1  11   3       12.06       25.40      5.02 o 
   2  11   3        5.03        1.10      3.20 o 
  -6  12   3      126.77      135.55     19.24 o 
  -5  12   3        1.11       -3.23      6.79 o 
  -4  12   3        9.70        6.84      4.51 o 
  -3  12   3       22.84       28.24      4.31 o 
  -2  12   3      210.09      199.19     11.24 o 
  -1  12   3       84.76       90.48      7.79 o 
   0  12   3       50.14       47.32      6.14 o 
  -4  13   3       63.25       51.32     11.32 o 
  -3  13   3      179.83      180.26     10.52 o 
   1 -13   4       12.41       12.83      3.02 o 
   2 -13   4      107.52      115.22     14.72 o 
   3 -13   4      157.81      146.18      9.77 o 
   4 -13   4       22.67       24.31      7.92 o 
   5 -13   4       59.58       51.46      6.64 o 
  -1 -12   4        8.82       12.26      3.44 o 
   0 -12   4        0.06        5.17      3.30 o 
   1 -12   4       47.20       51.80      7.92 o 
   2 -12   4       14.68       14.99      4.91 o 
   3 -12   4      239.60      240.36     11.58 o 
   4 -12   4        3.22        0.91      3.77 o 
   5 -12   4        9.94        8.26      4.88 o 
   6 -12   4       25.86       20.40      5.32 o 
  -3 -11   4        3.81        0.00      3.02 o 
  -2 -11   4       23.89       30.45      3.98 o 
  -1 -11   4       30.45       37.73      7.92 o 
   0 -11   4      288.63      272.41     21.51 o 
   1 -11   4     1785.65     1745.36     72.83 o 
   2 -11   4      294.36      274.08     11.42 o 
   3 -11   4       89.52       66.75     11.32 o 
   4 -11   4       93.38       81.84      7.41 o 
   5 -11   4       41.83       39.02      9.55 o 
   6 -11   4        0.85        6.66      4.05 o 
   7 -11   4        0.22       -0.70      4.20 o 
  -4 -10   4       34.74       36.98      5.28 o 
  -3 -10   4       53.25       54.34      5.28 o 
  -2 -10   4        8.14        4.45      2.08 o 
  -1 -10   4      421.20      385.73     11.99 o 
   0 -10   4        8.35        5.03      2.02 o 
   1 -10   4        4.46        3.47      2.51 o 
   2 -10   4      440.01      424.60     14.32 o 
   3 -10   4        0.12        0.66      1.93 o 
   4 -10   4       38.38       41.24      5.43 o 
   5 -10   4       57.46       57.42      9.98 o 
   6 -10   4       25.18       20.42      4.63 o 
   7 -10   4       70.52       76.90      7.31 o 
   8 -10   4       69.45       79.24      7.55 o 
  -5  -9   4        3.75       10.57      4.53 o 
  -4  -9   4       20.44       27.92      4.53 o 
  -3  -9   4       36.75       55.85      5.28 o 
  -2  -9   4      185.15      190.63      7.08 o 
  -1  -9   4      601.27      586.26     14.94 o 
   0  -9   4       85.13       83.16      4.91 o 
   1  -9   4       68.01       68.41      5.02 o 
   2  -9   4      467.77      486.36      8.91 o 
   3  -9   4      377.37      374.12     10.34 o 
   4  -9   4       59.11       59.10      4.60 o 
   5  -9   4        1.09        1.15      2.61 o 
   6  -9   4      206.36      213.38      8.71 o 
   7  -9   4       89.14       90.55      5.34 o 
   8  -9   4       20.50       28.68      6.79 o 
  -5  -8   4       78.17       67.92      6.79 o 
  -4  -8   4       16.17       15.09      3.77 o 
  -3  -8   4      536.22      487.18     32.07 o 
  -2  -8   4      112.26      107.31      8.68 o 
  -1  -8   4        1.53        3.77      4.53 o 
   0  -8   4      138.54      141.85      5.15 o 
   1  -8   4       26.38       25.45      3.07 o 
   2  -8   4       33.51       37.80      2.42 o 
   3  -8   4       27.43       26.61      2.60 o 
   4  -8   4     1746.74     1784.56     33.22 o 
   5  -8   4       17.09       23.38      3.10 o 
   6  -8   4       43.91       46.11      4.31 o 
   7  -8   4        5.06        2.41      2.73 o 
   8  -8   4        0.46        5.33      3.98 o 
  -6  -7   4       67.09       55.09      7.55 o 
  -5  -7   4       12.84       15.09      4.53 o 
  -4  -7   4       49.30       59.62      5.28 o 
  -3  -7   4      149.82      141.97      5.71 o 
  -2  -7   4      412.82      406.76     18.87 o 
  -1  -7   4       99.65      121.50      9.81 o 
   0  -7   4        4.93        8.96      2.02 o 
   1  -7   4      367.97      399.18      9.04 o 
   2  -7   4     1282.04     1331.29     16.59 o 
   3  -7   4       55.67       51.32      2.98 o 
   4  -7   4       10.56       11.14      1.58 o 
   5  -7   4      216.68      208.10      5.87 o 
   6  -7   4       43.88       59.71      3.73 o 
   7  -7   4      252.45      238.53      7.35 o 
   8  -7   4      145.19      153.78      9.07 o 
   9  -7   4       44.25       60.11      6.94 o 
  -7  -6   4       11.86       12.07      5.28 o 
  -6  -6   4       22.67       18.11      5.28 o 
  -5  -6   4      136.09      139.61      9.81 o 
  -4  -6   4      193.82      182.63      9.06 o 
  -3  -6   4      432.98      445.41     11.42 o 
  -2  -6   4     1400.81     1394.62     44.53 o 
  -1  -6   4      201.78      225.84      6.97 o 
   0  -6   4      177.39      193.11      6.28 o 
   1  -6   4       83.47      108.62      2.65 o 
   2  -6   4     4230.95     4310.65     52.35 o 
   3  -6   4     1305.66     1356.03     17.19 o 
   4  -6   4      168.70      148.95      4.93 o 
   5  -6   4       34.72       34.70      3.20 o 
   6  -6   4      250.19      281.34      6.81 o 
   7  -6   4       78.80       85.93      4.99 o 
   8  -6   4       18.63       22.30      8.68 o 
   9  -6   4        3.00        3.02      4.27 o 
  -7  -5   4        8.28       10.57      5.28 o 
  -6  -5   4       29.81       28.68      5.28 o 
  -5  -5   4       22.01       16.60      3.77 o 
  -4  -5   4       10.78        8.30      3.02 o 
  -3  -5   4       63.58       63.69      2.54 o 
  -2  -5   4       19.59        8.30      1.94 o 
  -1  -5   4      199.51      233.19     12.07 o 
   0  -5   4     3810.71     4234.28     66.38 o 
   1  -5   4     2107.17     2078.55     21.36 o 
   2  -5   4       20.82       24.88      2.64 o 
   3  -5   4      444.41      444.96      8.57 o 
   4  -5   4      328.67      303.32      5.20 o 
   5  -5   4      294.50      286.55      6.12 o 
   6  -5   4      202.25      203.94      5.23 o 
   7  -5   4      219.70      221.05      8.13 o 
   8  -5   4       11.84       10.57      4.27 o 
   9  -5   4      123.13      127.15      9.07 o 
  -8  -4   4        3.19        3.02      5.28 o 
  -7  -4   4       18.15       18.87      5.28 o 
  -6  -4   4       39.00       40.75      6.04 o 
  -5  -4   4      170.24      187.28      7.19 o 
  -4  -4   4     2110.58     2127.01     34.42 o 
  -3  -4   4      787.89      846.27     13.09 o 
  -2  -4   4     1371.85     1524.55     30.94 o 
  -1  -4   4      222.13      267.91     11.32 o 
   0  -4   4     1009.94     1148.30     18.95 o 
   1  -4   4     3116.63     3272.31     33.11 o 
   2  -4   4     1378.25     1440.65     12.96 o 
   3  -4   4      260.97      249.77      3.99 o 
   4  -4   4      635.21      643.89      7.70 o 
   5  -4   4      314.65      332.62      5.57 o 
   6  -4   4       16.32       20.16      2.28 o 
   7  -4   4        6.97        7.82      3.67 o 
   8  -4   4      102.35       91.62      7.47 o 
   9  -4   4        3.60        0.99      7.17 o 
  -8  -3   4       23.17       15.85      6.04 o 
  -7  -3   4        8.78       12.83      4.53 o 
  -6  -3   4       93.23       92.07      8.30 o 
  -5  -3   4        8.20        4.91      2.13 o 
  -4  -3   4      442.64      474.49      9.08 o 
  -3  -3   4      310.44      343.61      5.16 o 
  -2  -3   4     2446.35     2728.34     42.69 o 
  -1  -3   4     1496.07     1521.40     43.77 o 
   0  -3   4       27.36       25.60      2.48 o 
   1  -3   4      300.57      292.15      4.23 o 
   2  -3   4      108.80      145.87      2.60 o 
   3  -3   4      144.03      150.92      3.15 o 
   4  -3   4      341.26      349.50      5.08 o 
   5  -3   4      364.29      352.51      5.52 o 
   6  -3   4      302.69      306.31      6.81 o 
   7  -3   4        0.05       -0.03      2.05 o 
   8  -3   4      511.86      513.32     29.43 o 
   9  -3   4      162.48      162.63     23.02 o 
  -8  -2   4        0.20        1.51      5.28 o 
  -7  -2   4      166.02      146.40     11.32 o 
  -6  -2   4      537.38      533.81     15.98 o 
  -5  -2   4     1074.28     1142.95     22.00 o 
  -4  -2   4      639.34      647.21     15.14 o 
  -3  -2   4      132.81      160.70      2.82 o 
  -2  -2   4      157.11      117.58      1.92 o 
  -1  -2   4     5103.92     5685.02     78.03 o 
   0  -2   4     1386.90     1437.76     14.06 o 
   1  -2   4     2220.42     2115.26     21.89 o 
   2  -2   4      752.08      735.70      7.44 o 
   3  -2   4      645.52      641.33      7.15 o 
   4  -2   4      810.14      796.85      8.88 o 
   5  -2   4       41.15       50.03      2.24 o 
   6  -2   4      267.44      295.61      6.98 o 
   7  -2   4        5.54        5.89      2.53 o 
   8  -2   4       82.65       86.79      9.06 o 
   9  -2   4       29.45       27.17      6.04 o 
  -9  -1   4        1.84        3.77      6.04 o 
  -8  -1   4       46.71       25.66      6.79 o 
  -7  -1   4      660.99      643.73     26.41 o 
  -6  -1   4      495.98      519.82     15.98 o 
  -5  -1   4      271.61      289.85     15.28 o 
  -4  -1   4      852.97      966.65     17.06 o 
  -3  -1   4        3.39        6.79      0.84 o 
  -2  -1   4      203.25      224.57      3.52 o 
  -1  -1   4    16454.00    14970.36    204.43 o 
   0  -1   4     1302.69     1336.05     12.84 o 
   1  -1   4        0.58        2.72      0.45 o 
   2  -1   4       62.11       71.20      1.63 o 
   3  -1   4      199.61      201.79      3.34 o 
   4  -1   4      434.68      466.02      6.06 o 
   5  -1   4      307.22      317.58      5.82 o 
   6  -1   4     1306.76     1300.61     18.93 o 
   7  -1   4      374.55      387.75     11.21 o 
   8  -1   4      123.22      129.37      7.40 o 
   9  -1   4       83.32       83.77      7.55 o 
  -9   0   4        8.10        6.04      6.04 o 
  -8   0   4        0.15       -3.77      3.77 o 
  -7   0   4      167.47      170.85      9.02 o 
  -6   0   4      626.05      600.07     23.10 o 
  -5   0   4        8.34        4.27      1.12 o 
  -4   0   4       39.19       50.36      1.78 o 
  -3   0   4      385.94      333.44      4.95 o 
  -2   0   4     1184.93     1264.58     13.35 o 
  -1   0   4      148.57      148.71      1.99 o 
   0   0   4    20738.89    17701.74    162.19 o 
   1   0   4      404.94      341.88      4.16 o 
   2   0   4       56.71       34.88      1.79 o 
   3   0   4      602.75      531.32      6.25 o 
   4   0   4      495.52      570.61      7.38 o 
   5   0   4      283.43      291.47      5.83 o 
   6   0   4        6.92        5.99      1.94 o 
   7   0   4       40.94       40.01      3.35 o 
   8   0   4      112.92      102.09      7.55 o 
  -9   1   4      194.27      225.64     17.36 o 
  -8   1   4      563.28      524.29     14.72 o 
  -7   1   4        0.94        2.53      2.09 o 
  -6   1   4       90.38       89.42      4.06 o 
  -5   1   4      477.79      469.31      6.92 o 
  -4   1   4      169.65      198.81      5.77 o 
  -3   1   4     1530.67     1484.39     15.10 o 
  -2   1   4     1342.61     1288.96     12.25 o 
  -1   1   4       25.87       27.55      1.13 o 
   0   1   4     1414.94     1481.80     13.64 o 
   1   1   4     2575.70     2489.51     22.42 o 
   2   1   4     1319.59     1546.37     13.96 o 
   3   1   4        0.04        0.51      0.60 o 
   4   1   4      338.10      344.75      5.06 o 
   5   1   4      276.72      288.90      5.94 o 
   6   1   4      745.80      758.42     15.25 o 
   7   1   4      480.12      463.55     11.75 o 
   8   1   4       19.36       18.11      7.55 o 
  -9   2   4       15.31       11.77      3.77 o 
  -8   2   4       60.67       62.40      5.43 o 
  -7   2   4        5.18        5.50      3.27 o 
  -6   2   4       39.81       41.92      3.06 o 
  -5   2   4      182.36      169.10      3.32 o 
  -4   2   4        5.76       15.95      1.14 o 
  -3   2   4      135.98      139.02      2.61 o 
  -2   2   4     2205.81     2213.87     20.26 o 
  -1   2   4      768.11      705.77      7.36 o 
   0   2   4      443.13      506.51      5.86 o 
   1   2   4        7.70        2.08      0.66 o 
   2   2   4      584.65      566.78      6.10 o 
   3   2   4     1008.79     1136.32     11.67 o 
   4   2   4      138.48      122.84      3.07 o 
   5   2   4      225.46      231.30      6.31 o 
   6   2   4       51.14       50.56      7.55 o 
   7   2   4       23.30       25.66      6.79 o 
   8   2   4       64.67       64.90     10.57 o 
  -9   3   4      112.71      119.24      9.81 o 
  -8   3   4       31.59       27.96      3.65 o 
  -7   3   4      125.86      131.62      5.54 o 
  -6   3   4       83.09       90.38      3.94 o 
  -5   3   4       14.33       10.62      1.28 o 
  -4   3   4      364.49      346.05      5.11 o 
  -3   3   4      325.58      300.97      4.35 o 
  -2   3   4      120.94      165.76      2.73 o 
  -1   3   4     2484.61     2461.65     25.31 o 
   0   3   4      453.46      385.20      4.53 o 
   1   3   4      979.37      989.35     10.47 o 
   2   3   4     2064.80     2254.41     26.33 o 
   3   3   4      176.03      177.75      5.00 o 
   4   3   4      620.72      634.05     13.94 o 
   5   3   4      658.22      649.31     18.40 o 
   6   3   4        0.04       -3.77      3.77 o 
   7   3   4       18.40       18.11      6.79 o 
  -9   4   4       12.66       15.76      4.71 o 
  -8   4   4       18.59       20.30      3.76 o 
  -7   4   4       29.28       21.65      4.03 o 
  -6   4   4       73.36       68.98      3.72 o 
  -5   4   4      434.50      434.10      6.39 o 
  -4   4   4       18.55       17.05      1.61 o 
  -3   4   4      467.39      463.66      6.03 o 
  -2   4   4       39.04       50.65      1.72 o 
  -1   4   4      969.75     1094.02     10.77 o 
   0   4   4        0.78        3.77      0.80 o 
   1   4   4       19.69       34.52      2.43 o 
   2   4   4     2495.71     2513.92     32.79 o 
   3   4   4      972.41     1030.07     17.56 o 
   4   4   4      355.80      342.49      9.57 o 
   5   4   4       94.44       73.20      8.30 o 
   6   4   4      411.09      455.82     22.64 o 
   7   4   4       60.08       55.85      9.06 o 
  -9   5   4       21.68       23.24      4.91 o 
  -8   5   4      122.50      124.47     18.87 o 
  -7   5   4       22.72       23.54      4.13 o 
  -6   5   4       44.37       52.71      4.74 o 
  -5   5   4       26.87       24.40      2.31 o 
  -4   5   4      357.95      347.21      5.71 o 
  -3   5   4      228.73      224.13      3.87 o 
  -2   5   4     2351.03     2349.41     29.58 o 
  -1   5   4     2061.22     1973.92     23.20 o 
   0   5   4     1167.76     1217.99     19.69 o 
   1   5   4      533.73      541.74     10.88 o 
   2   5   4       29.89       37.51      3.49 o 
   3   5   4     1936.44     1924.03     33.36 o 
   4   5   4       21.35       16.25      2.54 o 
   5   5   4       22.96       16.60      5.28 o 
   6   5   4       74.04       81.50      9.81 o 
  -9   6   4       59.84       54.65      6.65 o 
  -8   6   4      324.16      314.74     12.81 o 
  -7   6   4       90.15       90.72      6.94 o 
  -6   6   4      785.74      742.62     12.97 o 
  -5   6   4        4.87        7.91      1.76 o 
  -4   6   4      274.91      250.76      4.94 o 
  -3   6   4      133.24      118.56      3.25 o 
  -2   6   4     1365.84     1322.65     13.82 o 
  -1   6   4       33.58       29.52      1.96 o 
   0   6   4      341.64      319.39      6.88 o 
   1   6   4     2108.05     2124.57     31.35 o 
   2   6   4      221.15      222.68      6.80 o 
   3   6   4        7.08       10.70      2.15 o 
   4   6   4      493.24      522.23     21.89 o 
   5   6   4       85.28       91.31      9.81 o 
   6   6   4      129.52      130.56     12.07 o 
  -9   7   4        0.26        1.46      7.17 o 
  -8   7   4      291.69      311.53     21.89 o 
  -7   7   4        0.18        1.75      2.88 o 
  -6   7   4       24.38       39.84      3.07 o 
  -5   7   4       64.76       70.86      3.34 o 
  -4   7   4      337.30      337.46      7.18 o 
  -3   7   4     1462.40     1380.38     16.96 o 
  -2   7   4      677.58      630.34     12.23 o 
  -1   7   4       36.92       38.61      3.63 o 
   0   7   4      214.53      204.28      5.54 o 
   1   7   4      599.53      584.06     11.01 o 
   2   7   4      111.49      119.40      7.51 o 
   3   7   4      357.79      354.97     12.67 o 
   4   7   4        8.06        9.06      4.53 o 
   5   7   4       27.02       29.43      6.04 o 
  -9   8   4        8.29       10.06      7.92 o 
  -8   8   4      295.38      288.22     12.24 o 
  -7   8   4      173.86      187.96      9.24 o 
  -6   8   4       80.10       87.86      4.50 o 
  -5   8   4       46.19       31.50      3.70 o 
  -4   8   4     1301.03     1208.79     28.21 o 
  -3   8   4       10.01        6.44      2.30 o 
  -2   8   4      238.43      216.37      7.60 o 
  -1   8   4     1380.88     1390.69     25.90 o 
   0   8   4      110.20      104.60      5.23 o 
   1   8   4       61.63       59.37      3.79 o 
   2   8   4        4.20        5.01      5.28 o 
   3   8   4       23.27       29.65      6.41 o 
   4   8   4      193.27      232.44     14.34 o 
  -8   9   4        2.28       -3.02      4.53 o 
  -7   9   4       61.65       57.14      4.99 o 
  -6   9   4       58.16       59.71      5.36 o 
  -5   9   4      111.48      100.47      6.74 o 
  -4   9   4       15.98       12.48      3.05 o 
  -3   9   4      205.80      214.60      8.19 o 
  -2   9   4      124.35      116.21     12.10 o 
  -1   9   4       55.46       58.04      4.79 o 
   0   9   4      538.39      526.98     12.93 o 
   1   9   4       24.46       28.43      4.33 o 
   2   9   4       46.42       56.91      5.43 o 
   3   9   4      157.77      147.52      8.88 o 
   4   9   4       29.41       29.43      6.79 o 
  -8  10   4      119.45      116.22      9.81 o 
  -7  10   4      100.53       89.65      5.64 o 
  -6  10   4      136.23      119.68      5.49 o 
  -5  10   4      162.17      172.09     10.14 o 
  -4  10   4      257.47      236.35     11.39 o 
  -3  10   4      719.59      656.94     21.03 o 
  -2  10   4        4.49        4.15      3.20 o 
  -1  10   4       14.35       12.20      8.30 o 
   0  10   4        0.44        2.06      2.62 o 
   1  10   4        0.49       -0.34      2.62 o 
   2  10   4      141.13      161.25      9.21 o 
   3  10   4      217.92      252.06     15.09 o 
  -7  11   4       20.59       14.09      5.58 o 
  -6  11   4        0.54       -0.45      3.98 o 
  -5  11   4       21.63       18.97      5.66 o 
  -4  11   4      297.18      275.86     13.31 o 
  -3  11   4        3.70        4.43      3.98 o 
  -2  11   4      278.07      272.10     12.87 o 
  -1  11   4       12.85       10.85      4.17 o 
   0  11   4      272.19      284.91     17.73 o 
   1  11   4      289.50      296.61     30.19 o 
  -6  12   4      428.28      447.43     18.94 o 
  -5  12   4      196.06      165.75     11.17 o 
  -4  12   4        2.08        2.92      7.92 o 
  -3  12   4        3.76        4.71      3.07 o 
  -2  12   4        0.08       -3.20      3.20 o 
  -1  12   4       57.83       59.17      7.07 o 
   0  12   4        5.22       -0.32      3.62 o 
   1 -13   5        3.40       -1.04      2.44 o 
   2 -13   5        7.73        3.58      6.79 o 
   3 -13   5       10.05       10.03      4.33 o 
   4 -13   5        0.82        0.15      3.77 o 
   5 -13   5      116.34      139.61     18.87 o 
  -1 -12   5       43.68       52.12      5.24 o 
   0 -12   5        0.02        4.47      3.20 o 
   1 -12   5        3.73        6.18      2.44 o 
   2 -12   5        8.12        3.72      3.20 o 
   3 -12   5       68.87       69.18     22.64 o 
   4 -12   5      162.08      170.25     10.51 o 
   5 -12   5      169.95      169.60      9.75 o 
   6 -12   5       42.72       48.78      6.79 o 
  -3 -11   5       13.55       15.09      3.77 o 
  -2 -11   5        3.79        9.06      2.70 o 
  -1 -11   5        0.10        3.25      2.08 o 
   0 -11   5       10.60        9.45      6.04 o 
   1 -11   5       16.17       15.00      3.77 o 
   2 -11   5       22.03       20.32      5.66 o 
   3 -11   5      178.28      173.47     10.94 o 
   4 -11   5       28.99       29.12      5.26 o 
   5 -11   5       44.75       46.55      5.63 o 
   6 -11   5        1.82       -1.28      3.55 o 
   7 -11   5       52.40       69.43      7.50 o 
  -4 -10   5      257.11      301.11     14.34 o 
  -3 -10   5      244.55      252.81     11.32 o 
  -2 -10   5        3.15        5.58      2.08 o 
  -1 -10   5        1.16        1.89      2.08 o 
   0 -10   5        1.32        3.02      2.26 o 
   1 -10   5      112.62      109.85      6.40 o 
   2 -10   5      357.93      349.06     12.51 o 
   3 -10   5       80.53       81.79      6.14 o 
   4 -10   5       87.70       82.91      9.43 o 
   5 -10   5      274.48      274.09     11.71 o 
   6 -10   5      270.67      301.19     12.31 o 
   7 -10   5       76.07       78.09      7.41 o 
   8 -10   5       84.35       82.26      6.79 o 
  -5  -9   5      268.64      289.79     15.09 o 
  -4  -9   5        3.39        2.26      3.77 o 
  -3  -9   5       59.44       55.85      4.53 o 
  -2  -9   5       13.68       14.34      5.28 o 
  -1  -9   5       38.75       33.96      6.79 o 
   0  -9   5      562.56      519.36     16.98 o 
   1  -9   5     1421.57     1381.96     31.35 o 
   2  -9   5       12.06       13.28      1.82 o 
   3  -9   5      321.13      287.66      8.85 o 
   4  -9   5        7.93        8.67      2.49 o 
   5  -9   5       67.59       70.88      5.88 o 
   6  -9   5       19.98       14.50      2.47 o 
   7  -9   5       97.40      102.90      5.64 o 
   8  -9   5      280.83      263.38     14.34 o 
  -5  -8   5       52.93       51.32      6.04 o 
  -4  -8   5      159.28      177.35      9.81 o 
  -3  -8   5        0.25       -1.76      2.64 o 
  -2  -8   5        2.68        7.55      4.53 o 
  -1  -8   5      143.21      164.52     12.07 o 
   0  -8   5        0.85       -0.06      1.03 o 
   1  -8   5      579.60      581.26     15.20 o 
   2  -8   5      438.50      425.72      9.13 o 
   3  -8   5      914.63      927.87     19.22 o 
   4  -8   5      579.84      585.06     13.13 o 
   5  -8   5      137.45      151.18      8.25 o 
   6  -8   5        8.28        5.60      2.40 o 
   7  -8   5      187.12      179.53      7.25 o 
   8  -8   5       17.59       15.95      6.41 o 
  -6  -7   5      111.23      111.69      9.81 o 
  -5  -7   5      178.61      175.08     10.57 o 
  -4  -7   5        0.07       -1.51      2.26 o 
  -3  -7   5        7.99        4.72      1.89 o 
  -2  -7   5      536.66      504.12     21.89 o 
  -1  -7   5      906.62      797.68     29.43 o 
   0  -7   5     1319.04     1335.73     29.12 o 
   1  -7   5      288.01      295.26      6.81 o 
   2  -7   5       24.81       21.53      1.68 o 
   3  -7   5      424.00      441.47      9.47 o 
   4  -7   5        6.94        6.08      1.36 o 
   5  -7   5        0.03       -0.05      1.65 o 
   6  -7   5      176.94      169.91      5.28 o 
   7  -7   5      386.79      390.01     10.47 o 
   8  -7   5      260.00      303.48     13.96 o 
   9  -7   5       61.50       61.99      9.81 o 
  -7  -6   5        8.82        8.30      5.28 o 
  -6  -6   5       42.33       49.05      6.79 o 
  -5  -6   5       29.81       33.96      5.28 o 
  -4  -6   5        0.98       -0.75      2.26 o 
  -3  -6   5       68.35       74.32      3.27 o 
  -2  -6   5      333.32      324.51     15.09 o 
  -1  -6   5      689.35      786.36     27.92 o 
   0  -6   5      124.08      102.63      3.98 o 
   1  -6   5      242.65      221.34      4.59 o 
   2  -6   5      584.23      573.66      8.38 o 
   3  -6   5      140.64      151.53      4.17 o 
   4  -6   5      385.19      382.87      7.05 o 
   5  -6   5       20.95       22.09      2.25 o 
   6  -6   5      419.49      423.30      8.62 o 
   7  -6   5      286.58      290.36     13.29 o 
   8  -6   5      222.48      228.89     24.90 o 
   9  -6   5       49.18       55.13      6.94 o 
  -7  -5   5      228.34      206.78     13.58 o 
  -6  -5   5        0.14        3.77      3.02 o 
  -5  -5   5        7.08        9.81      3.77 o 
  -4  -5   5       38.72       40.00      4.53 o 
  -3  -5   5      746.34      723.35     13.18 o 
  -2  -5   5     2017.99     2083.33     41.53 o 
  -1  -5   5     3000.58     2940.17     83.01 o 
   0  -5   5      139.76      117.20      3.18 o 
   1  -5   5       24.49       20.97      1.07 o 
   2  -5   5       13.01        4.31      0.90 o 
   3  -5   5      244.42      233.63      3.90 o 
   4  -5   5       68.17       79.47      2.62 o 
   5  -5   5     1018.65      963.39     13.02 o 
   6  -5   5      226.06      206.76      5.75 o 
   7  -5   5       31.91       34.41      3.87 o 
   8  -5   5       36.48       35.93      5.58 o 
   9  -5   5       18.67       18.31      5.05 o 
  -8  -4   5       17.92        4.53      5.28 o 
  -6  -4   5        7.82        3.02      3.02 o 
  -5  -4   5       11.48       15.04      2.00 o 
  -4  -4   5      360.88      347.65      9.02 o 
  -3  -4   5      144.22      125.00      3.45 o 
  -2  -4   5       54.36       44.86      3.77 o 
  -1  -4   5        1.98        5.28      2.26 o 
   0  -4   5      210.60      245.56      5.38 o 
   1  -4   5      189.76      227.21      3.31 o 
   2  -4   5     1658.16     1664.93     14.83 o 
   3  -4   5      114.72      121.74      3.37 o 
   4  -4   5      874.51      811.55      9.57 o 
   5  -4   5     2193.73     2084.00     23.92 o 
   6  -4   5      517.64      521.17      9.47 o 
   7  -4   5      399.01      396.01     11.28 o 
   8  -4   5      105.94      124.32      8.30 o 
   9  -4   5       39.09       45.45      6.12 o 
  -8  -3   5       98.72       79.99      9.81 o 
  -7  -3   5        6.94        7.55      4.53 o 
  -6  -3   5        0.15        1.34      2.36 o 
  -5  -3   5       36.66       32.56      3.71 o 
  -4  -3   5      500.19      501.17     16.45 o 
  -3  -3   5     1845.11     1768.60     18.77 o 
  -2  -3   5     4062.55     4241.88     56.78 o 
  -1  -3   5      277.47      339.74      5.89 o 
   0  -3   5      158.39      105.39      1.92 o 
   1  -3   5     2317.91     2276.67     23.98 o 
   2  -3   5      342.88      388.66      5.01 o 
   3  -3   5       21.41       26.74      1.31 o 
   4  -3   5        0.84        0.92      0.74 o 
   5  -3   5       73.07       70.78      2.52 o 
   6  -3   5      114.78      123.66      4.02 o 
   7  -3   5        0.31       -2.05      2.05 o 
   8  -3   5        9.96        7.24      3.98 o 
   9  -3   5       80.93       82.13      8.30 o 
  -8  -2   5       88.78       69.43      9.06 o 
  -7  -2   5        0.20       -1.51      3.77 o 
  -6  -2   5       60.18       58.53      5.05 o 
  -5  -2   5      170.09      156.29      6.18 o 
  -4  -2   5      411.27      446.28     12.20 o 
  -3  -2   5      438.43      493.98      6.29 o 
  -2  -2   5      803.05      803.30      8.43 o 
  -1  -2   5     1756.46     1857.53     20.99 o 
   0  -2   5      736.79      737.91      7.80 o 
   1  -2   5      318.02      305.43      4.03 o 
   2  -2   5        0.80        0.34      0.45 o 
   3  -2   5      952.11      857.23      9.04 o 
   4  -2   5     2922.69     2972.19     28.13 o 
   5  -2   5     3237.54     3247.29     31.07 o 
   6  -2   5      107.45      109.49      4.34 o 
   7  -2   5      663.94      661.29     12.47 o 
   8  -2   5       21.92       31.70      4.88 o 
   9  -2   5        0.20        1.51      4.53 o 
  -9  -1   5        1.85        0.75      5.28 o 
  -8  -1   5       39.58       30.19      6.79 o 
  -7  -1   5        3.92        1.51      3.77 o 
  -6  -1   5        5.14        4.91      2.67 o 
  -5  -1   5      170.10      153.80      6.07 o 
  -4  -1   5      794.94      751.21     11.54 o 
  -3  -1   5      189.23      180.15      4.03 o 
  -2  -1   5        6.94       27.25      1.16 o 
  -1  -1   5     3688.89     3697.14     40.35 o 
   0  -1   5      625.60      618.51      7.17 o 
   1  -1   5      254.56      222.42      3.13 o 
   2  -1   5       49.21       30.09      1.13 o 
   3  -1   5      195.88      184.86      3.17 o 
   4  -1   5       62.39       71.67      2.23 o 
   5  -1   5      401.45      376.12      6.67 o 
   6  -1   5        6.42       10.66      2.42 o 
   7  -1   5       15.16       14.50      3.18 o 
   8  -1   5        6.71        6.79      4.53 o 
  -9   0   5        3.54       10.57      6.79 o 
  -8   0   5        0.59        5.28      4.53 o 
  -7   0   5      181.29      196.46     10.10 o 
  -6   0   5      277.16      264.35      6.89 o 
  -5   0   5     1790.28     1790.85     22.98 o 
  -4   0   5        8.36        6.30      1.68 o 
  -3   0   5        2.14        4.04      0.69 o 
  -2   0   5     2258.97     2254.42     22.93 o 
  -1   0   5     1284.50     1247.34     21.37 o 
   0   0   5        8.61       12.77      0.93 o 
   1   0   5       15.24       15.59      0.81 o 
   2   0   5     8877.72     9195.82     79.36 o 
   3   0   5     4314.95     4398.18     37.57 o 
   4   0   5      379.27      397.88      7.60 o 
   5   0   5      430.64      424.83      7.53 o 
   6   0   5      611.19      577.36     12.31 o 
   7   0   5        5.63        7.71      2.38 o 
   8   0   5        1.47       -2.51      2.51 o 
  -9   1   5        0.01        0.75      5.28 o 
  -8   1   5       21.48       15.12      6.41 o 
  -7   1   5      450.19      461.26     11.33 o 
  -6   1   5       47.48       36.18      3.20 o 
  -5   1   5      273.67      281.40      5.71 o 
  -4   1   5      215.73      199.83      3.96 o 
  -3   1   5       40.36       46.14      1.54 o 
  -2   1   5      836.48      867.46      8.81 o 
  -1   1   5       25.63       33.76      1.21 o 
   0   1   5     1032.05      932.01     13.10 o 
   1   1   5     5246.14     5322.52     44.11 o 
   2   1   5       92.86       98.39      2.66 o 
   3   1   5        3.45        6.73      0.96 o 
   4   1   5      537.88      493.48      6.59 o 
   5   1   5       67.57       67.94      3.07 o 
   6   1   5       58.64       56.62      3.42 o 
   7   1   5      105.66      115.77      5.40 o 
   8   1   5      136.61      150.18     14.34 o 
  -9   2   5        0.04       -0.31      3.07 o 
  -8   2   5       54.20       58.00      5.28 o 
  -7   2   5      664.52      647.81     16.11 o 
  -6   2   5      496.70      471.17     10.09 o 
  -5   2   5      140.74      143.95      3.30 o 
  -4   2   5      956.99      992.14     11.52 o 
  -3   2   5     2180.56     2116.98     19.94 o 
  -2   2   5     1640.80     1705.56     14.68 o 
  -1   2   5     1594.09     1598.23     15.16 o 
   0   2   5     2151.12     2217.82     21.50 o 
   1   2   5     2346.26     2383.66     21.97 o 
   2   2   5     1290.85     1430.43     13.84 o 
   3   2   5      787.65      856.48      9.86 o 
   4   2   5      257.33      267.21      5.73 o 
   5   2   5      438.75      426.51      9.79 o 
   6   2   5       52.22       56.60      8.30 o 
   7   2   5      206.80      224.13     16.60 o 
   8   2   5       85.38       98.86     12.83 o 
  -9   3   5      127.33      135.08     10.57 o 
  -8   3   5      181.06      177.18      7.44 o 
  -7   3   5       10.91        7.71      2.49 o 
  -6   3   5       58.86       54.39      4.75 o 
  -5   3   5      227.83      221.55      4.70 o 
  -4   3   5       44.09       61.01      2.01 o 
  -3   3   5       75.68       61.88      1.90 o 
  -2   3   5       14.03       28.37      1.61 o 
  -1   3   5     1263.57     1176.14     12.42 o 
   0   3   5     2246.63     2310.66     23.99 o 
   1   3   5      102.70      112.59      2.67 o 
   2   3   5     1649.69     1683.08     17.01 o 
   3   3   5      592.93      572.32      8.59 o 
   4   3   5      377.93      338.40      9.57 o 
   5   3   5       15.40       15.13      3.20 o 
   6   3   5      516.42      529.02     24.90 o 
   7   3   5        0.27        4.53      5.28 o 
  -9   4   5      171.08      166.20     10.94 o 
  -8   4   5       89.75      101.10      8.18 o 
  -7   4   5       83.14       95.39      4.99 o 
  -6   4   5      417.94      422.37      9.04 o 
  -5   4   5      736.40      745.18      9.38 o 
  -4   4   5     1190.21     1212.71     13.07 o 
  -3   4   5       13.66       15.23      1.10 o 
  -2   4   5      223.19      282.42      5.04 o 
  -1   4   5      568.58      571.21      6.88 o 
   0   4   5       81.66       80.13      1.77 o 
   1   4   5      323.45      339.21      7.03 o 
   2   4   5       41.56       40.29      2.44 o 
   3   4   5        1.52        4.62      1.93 o 
   4   4   5      910.32      897.36     18.73 o 
   5   4   5        8.51        6.79      4.53 o 
   6   4   5       35.91       31.70      6.79 o 
   7   4   5       59.42       49.05      9.06 o 
  -9   5   5      189.69      178.95      9.78 o 
  -8   5   5      184.81      190.79     10.10 o 
  -7   5   5       77.25       79.42      8.85 o 
  -6   5   5       70.35       61.80      3.27 o 
  -5   5   5        0.35        2.38      1.35 o 
  -4   5   5      212.37      219.42      4.60 o 
  -3   5   5       85.20       74.21      2.44 o 
  -2   5   5     3233.14     3415.36     34.53 o 
  -1   5   5     1504.78     1515.46     15.42 o 
   0   5   5      386.66      373.75      7.45 o 
   1   5   5       18.84       19.15      1.81 o 
   2   5   5      948.90      861.26     15.27 o 
   3   5   5       29.12       38.57      3.93 o 
   4   5   5        0.45       -1.51      2.51 o 
   5   5   5        1.35        3.02      3.77 o 
   6   5   5       46.43       40.00      8.30 o 
  -9   6   5       43.53       45.08      6.34 o 
  -8   6   5      329.24      304.99     21.13 o 
  -7   6   5       62.33       71.56      6.12 o 
  -6   6   5      140.29      141.32      5.11 o 
  -5   6   5      561.89      575.50      9.91 o 
  -4   6   5        8.11        9.56      1.60 o 
  -3   6   5      138.11      146.91      3.48 o 
  -2   6   5      246.49      250.11      4.08 o 
  -1   6   5      120.80      131.50      4.15 o 
   0   6   5      128.31      127.26      5.61 o 
   1   6   5      181.91      174.50      5.45 o 
   2   6   5      402.75      372.96     11.53 o 
   3   6   5      403.55      380.04     10.21 o 
   4   6   5      353.49      316.20     16.60 o 
   5   6   5       27.84       21.89      6.04 o 
   6   6   5       17.79       21.13      6.79 o 
  -9   7   5      114.28      136.68      9.33 o 
  -8   7   5       17.43       16.81      4.51 o 
  -7   7   5       60.08       61.17      5.38 o 
  -6   7   5       51.57       39.33      3.15 o 
  -5   7   5        8.43        5.88      1.67 o 
  -4   7   5       43.99       59.20      3.13 o 
  -3   7   5     1457.07     1455.37     25.31 o 
  -2   7   5      299.81      287.21      8.65 o 
  -1   7   5       56.34       65.04      3.80 o 
   0   7   5      528.01      472.83     11.41 o 
   1   7   5      366.61      342.84     14.89 o 
   2   7   5       70.96       62.19      4.04 o 
   3   7   5        1.86       -0.15      2.51 o 
   4   7   5      310.87      279.98     15.85 o 
   5   7   5       77.18       85.28      9.81 o 
  -9   8   5        0.00       -1.51      4.27 o 
  -8   8   5       13.86       13.96      6.41 o 
  -7   8   5       99.37      113.16      7.72 o 
  -6   8   5       20.20       20.11      2.53 o 
  -5   8   5      151.60      165.06      6.04 o 
  -4   8   5       69.00       69.17      3.66 o 
  -3   8   5       26.47       21.57      3.18 o 
  -2   8   5      119.40      102.66      5.30 o 
  -1   8   5      528.18      519.10     17.59 o 
   0   8   5      137.04      129.20      5.46 o 
   1   8   5       75.68       78.54      6.77 o 
   2   8   5        0.74        2.20      3.02 o 
   3   8   5       90.65       79.24      6.79 o 
   4   8   5        0.12       -0.75      3.77 o 
  -8   9   5       67.34      106.53     10.19 o 
  -7   9   5        8.70       15.70      4.91 o 
  -6   9   5        3.68        0.06      2.54 o 
  -5   9   5      271.28      249.36      8.64 o 
  -4   9   5      229.16      254.38      9.41 o 
  -3   9   5       78.94       76.26     11.55 o 
  -2   9   5        3.00        2.10      2.15 o 
  -1   9   5      397.08      381.90     13.95 o 
   0   9   5        0.06       -0.15      3.02 o 
   1   9   5       12.36        9.81      3.62 o 
   2   9   5        7.16       12.23      3.77 o 
   3   9   5        0.28        0.35      3.40 o 
  -8  10   5       39.63       39.24      7.55 o 
  -7  10   5        4.35        4.23      3.11 o 
  -6  10   5      136.75      139.79      6.44 o 
  -5  10   5       22.37       26.15      5.34 o 
  -4  10   5        5.64        6.47      4.91 o 
  -3  10   5      353.00      339.34     14.29 o 
  -2  10   5      256.00      265.69     11.93 o 
  -1  10   5       72.09       69.06      6.53 o 
   0  10   5      209.03      221.49     10.70 o 
   1  10   5       64.26       66.66      6.79 o 
   2  10   5       22.44       14.54      4.17 o 
  -7  11   5       13.35       12.45      5.34 o 
  -6  11   5       15.83       18.72      5.58 o 
  -5  11   5        0.36        1.01      3.98 o 
  -4  11   5       38.46       55.39     11.32 o 
  -3  11   5       14.77       17.52      6.04 o 
  -2  11   5        0.20        5.74      3.77 o 
  -1  11   5       32.87       24.23      4.88 o 
   0  11   5       14.97        7.69      4.17 o 
   1  11   5       11.48       12.37      4.46 o 
  -6  12   5        4.81       10.19      5.34 o 
  -5  12   5      116.17      146.90     10.63 o 
  -4  12   5       74.33       78.12      7.95 o 
  -3  12   5      152.74      170.80      8.81 o 
  -2  12   5       16.12       18.11      5.66 o 
  -1  12   5       35.99       37.61      9.06 o 
   1 -13   6       59.68       75.12      6.60 o 
   2 -13   6       89.02       83.71      7.40 o 
   3 -13   6       57.91       46.00      6.28 o 
   4 -13   6        0.79        2.20      5.50 o 
  -1 -12   6      218.00      241.09      9.90 o 
   0 -12   6       64.38       56.93      6.41 o 
   1 -12   6        0.00       -1.96      3.40 o 
   2 -12   6        7.20        9.86      4.91 o 
   3 -12   6        1.29        4.01      3.44 o 
   4 -12   6       10.40        3.64      3.55 o 
   5 -12   6       11.65        7.32      4.31 o 
   6 -12   6      313.49      303.85     13.58 o 
  -3 -11   6        0.08       -1.51      3.02 o 
  -2 -11   6      168.91      163.42      7.35 o 
  -1 -11   6      303.02      335.43     11.07 o 
   0 -11   6      282.26      280.74     10.28 o 
   1 -11   6      189.23      165.83      6.35 o 
   2 -11   6        2.08        1.30      2.62 o 
   3 -11   6        6.76        3.46      3.07 o 
   4 -11   6       31.45       25.18      4.39 o 
   5 -11   6      224.51      214.84     10.29 o 
   6 -11   6        5.56        9.10      4.31 o 
   7 -11   6        1.57        0.43      4.20 o 
  -4 -10   6      154.08      166.78      9.81 o 
  -3 -10   6      215.53      238.47     10.57 o 
  -2 -10   6      297.27      319.22     19.62 o 
  -1 -10   6      667.72      636.94     29.43 o 
   0 -10   6       33.07       32.18      3.37 o 
   1 -10   6        6.96        4.61      1.98 o 
   2 -10   6      476.39      458.41     28.68 o 
   3 -10   6      120.45      140.59      8.34 o 
   4 -10   6       49.18       42.94      5.14 o 
   5 -10   6      242.59      251.74     10.82 o 
   6 -10   6      155.38      134.36      8.69 o 
   7 -10   6       43.77       43.48      6.38 o 
  -5  -9   6        9.95        9.81      4.53 o 
  -4  -9   6       69.96       69.43      6.04 o 
  -3  -9   6      191.01      224.13      9.06 o 
  -2  -9   6      331.36      347.90     19.62 o 
  -1  -9   6      226.45      198.48     14.34 o 
   0  -9   6      119.71      119.46      5.33 o 
   1  -9   6       18.70       21.08      2.44 o 
   2  -9   6      214.10      224.68      8.23 o 
   3  -9   6       32.39       32.45      3.05 o 
   4  -9   6       81.90       80.60      5.45 o 
   5  -9   6      177.79      182.02      8.98 o 
   6  -9   6       43.62       36.57      5.88 o 
   7  -9   6       22.63       25.64      4.03 o 
   8  -9   6       59.63       52.83      7.55 o 
  -5  -8   6      134.24      161.50     10.57 o 
  -4  -8   6      663.76      656.56     21.89 o 
  -3  -8   6     2254.00     2182.76     44.15 o 
  -2  -8   6      108.24      116.22     10.57 o 
  -1  -8   6       10.05       10.57      4.53 o 
   0  -8   6      113.40      104.90      9.81 o 
   1  -8   6       57.06       57.99      3.17 o 
   2  -8   6      136.59      128.86      3.90 o 
   3  -8   6      364.83      366.55      9.22 o 
   4  -8   6      831.17      777.54     15.97 o 
   5  -8   6       35.03       28.37      2.35 o 
   6  -8   6       51.92       56.54      5.34 o 
   7  -8   6       15.02       16.92      4.88 o 
   8  -8   6        8.80        9.14      3.43 o 
  -6  -7   6       25.02       22.64      5.28 o 
  -5  -7   6        0.57       -1.51      3.02 o 
  -4  -7   6       88.39       95.84      6.79 o 
  -3  -7   6      134.60      122.26      9.81 o 
  -2  -7   6      104.59      110.18      9.81 o 
  -1  -7   6       53.21       54.34      6.79 o 
   0  -7   6        0.54       -2.26      2.26 o 
   1  -7   6      220.26      223.98      9.54 o 
   2  -7   6      198.12      185.58      4.50 o 
   3  -7   6     1585.50     1489.73     21.53 o 
   4  -7   6      942.20      897.84     19.49 o 
   5  -7   6       25.88       20.15      2.59 o 
   6  -7   6      217.62      198.19      6.54 o 
   7  -7   6       12.90       17.09      3.06 o 
   8  -7   6      228.04      218.94     10.93 o 
  -7  -6   6       19.40       22.64      6.04 o 
  -6  -6   6      116.88      122.26      9.81 o 
  -5  -6   6     2474.78     2383.98     67.92 o 
  -4  -6   6      557.52      535.06     18.11 o 
  -3  -6   6      124.14      175.31     10.57 o 
  -2  -6   6       55.88       46.79      6.04 o 
  -1  -6   6       21.84       15.85      4.53 o 
   0  -6   6        2.92       13.94      1.51 o 
   1  -6   6      711.34      714.85     13.30 o 
   2  -6   6       32.45       19.40      1.52 o 
   3  -6   6      175.56      165.20      4.39 o 
   4  -6   6      108.54      118.58      3.81 o 
   5  -6   6      194.80      174.56      7.76 o 
   6  -6   6       25.24       30.40      2.83 o 
   7  -6   6        0.26        2.25      2.49 o 
   8  -6   6        0.88        1.51      3.74 o 
   9  -6   6        5.81        4.53      6.79 o 
  -7  -5   6       74.63       60.37      8.30 o 
  -6  -5   6        0.17        2.26      3.02 o 
  -5  -5   6       79.89       83.77      6.79 o 
  -4  -5   6       93.62       83.77      6.04 o 
  -3  -5   6      114.45      107.05      4.14 o 
  -2  -5   6      670.14      805.56     17.93 o 
  -1  -5   6      741.28      732.78     25.66 o 
   0  -5   6        0.85        1.51      1.51 o 
   1  -5   6      209.85      161.83      3.23 o 
   2  -5   6     2878.20     2818.44     32.63 o 
   3  -5   6      240.80      230.25      3.75 o 
   4  -5   6      125.50      124.74      3.37 o 
   5  -5   6      468.64      461.16      8.55 o 
   6  -5   6        1.22        3.10      1.80 o 
   7  -5   6      429.25      443.25     12.31 o 
   8  -5   6      345.04      394.20     24.53 o 
   9  -5   6       45.82       42.46      6.40 o 
  -8  -4   6      100.72       95.84     10.57 o 
  -7  -4   6      547.64      479.21     21.89 o 
  -6  -4   6      454.03      452.80     19.62 o 
  -5  -4   6      140.32      144.31      7.97 o 
  -4  -4   6       18.21       12.07      3.02 o 
  -3  -4   6      162.69      171.82      3.72 o 
  -2  -4   6      139.16      140.04      4.30 o 
  -1  -4   6      396.39      397.86      6.98 o 
   0  -4   6     2053.47     2225.84     31.35 o 
   1  -4   6      327.31      421.28      5.37 o 
   2  -4   6        0.06        0.30      0.73 o 
   3  -4   6       75.16       64.24      2.14 o 
   4  -4   6        0.00       -0.03      0.95 o 
   5  -4   6      284.15      268.13      5.77 o 
   6  -4   6      126.50      133.24      5.04 o 
   7  -4   6      271.66      285.73      9.43 o 
   8  -4   6      144.58      142.47      8.49 o 
   9  -4   6       12.52       18.88      9.81 o 
  -7  -3   6       68.12       59.62      7.55 o 
  -6  -3   6      120.37      118.79      6.94 o 
  -5  -3   6      178.36      184.84      6.35 o 
  -4  -3   6     1136.84     1182.00     18.37 o 
  -3  -3   6     2484.00     2545.68     31.30 o 
  -2  -3   6     2281.40     2592.37     41.42 o 
  -1  -3   6     1102.23     1162.57     17.19 o 
   0  -3   6     1116.91     1042.90     10.68 o 
   1  -3   6     3540.41     3470.43     35.88 o 
   2  -3   6      251.49      266.01      3.98 o 
   3  -3   6      224.00      217.29      3.78 o 
   4  -3   6      733.02      716.21      8.46 o 
   5  -3   6     1121.15     1100.05     12.25 o 
   6  -3   6      297.40      305.50      7.38 o 
   7  -3   6      133.34      139.72      5.97 o 
   8  -3   6      393.07      365.43     22.64 o 
   9  -3   6      158.07      130.73      8.88 o 
  -8  -2   6       11.91        3.77      5.28 o 
  -7  -2   6      321.96      358.47     18.87 o 
  -6  -2   6       51.87       58.78      5.28 o 
  -5  -2   6       13.44       14.79      2.30 o 
  -4  -2   6      268.85      309.01      7.62 o 
  -3  -2   6      523.08      590.33      9.25 o 
  -2  -2   6     1520.24     1647.48     16.30 o 
  -1  -2   6     5049.77     4997.44     46.64 o 
   0  -2   6      253.24      297.29      5.23 o 
   1  -2   6        0.03        1.89      1.00 o 
   2  -2   6      365.22      374.41      4.68 o 
   3  -2   6      114.33      112.07      2.54 o 
   4  -2   6      254.03      218.03      3.99 o 
   5  -2   6     1653.95     1610.32     18.06 o 
   6  -2   6      379.31      413.95      8.93 o 
   7  -2   6      161.40      158.74      6.36 o 
   8  -2   6       11.29       16.43      5.28 o 
  -9  -1   6       17.38       18.87      7.55 o 
  -8  -1   6      282.99      292.05     17.36 o 
  -7  -1   6      534.46      569.02     24.90 o 
  -6  -1   6     1152.54     1122.31     27.69 o 
  -5  -1   6      614.02      568.18     13.45 o 
  -4  -1   6        4.29        8.03      1.51 o 
  -3  -1   6      236.88      278.35      4.77 o 
  -2  -1   6       20.96       10.64      0.73 o 
  -1  -1   6     1875.82     1899.62     18.73 o 
   0  -1   6      532.25      547.82      6.18 o 
   1  -1   6      121.89      126.33      2.17 o 
   2  -1   6      171.43      149.18      2.72 o 
   3  -1   6      273.46      277.11      4.22 o 
   4  -1   6        3.59       12.11      1.26 o 
   5  -1   6      354.36      350.68      6.56 o 
   6  -1   6     1545.59     1557.50     22.37 o 
   7  -1   6      292.13      274.47     11.69 o 
   8  -1   6        0.56        0.00      3.77 o 
  -9   0   6       11.62        8.30      6.04 o 
  -8   0   6       12.04       13.58      5.28 o 
  -7   0   6       75.82       64.45      6.12 o 
  -6   0   6       97.95      100.24      4.14 o 
  -5   0   6       36.13       31.46      2.33 o 
  -4   0   6      829.53      900.32     10.59 o 
  -3   0   6     1332.79     1184.67     11.44 o 
  -2   0   6      267.29      214.81      3.09 o 
  -1   0   6      616.43      556.44      6.00 o 
   0   0   6       73.78       86.98      1.67 o 
   1   0   6      981.23      985.78     10.75 o 
   2   0   6       18.52       25.92      1.25 o 
   3   0   6       52.65       22.30      1.35 o 
   4   0   6     3772.66     3877.19     38.06 o 
   5   0   6     1452.24     1396.17     18.14 o 
   6   0   6      151.48      147.21      6.43 o 
   7   0   6      258.83      264.51      8.04 o 
   8   0   6        4.89        5.03      3.07 o 
  -9   1   6      224.04      225.64     16.60 o 
  -8   1   6      551.30      540.14     13.94 o 
  -7   1   6       44.34       40.63      4.30 o 
  -6   1   6       66.10       54.86      3.84 o 
  -5   1   6       15.58       19.59      1.84 o 
  -4   1   6        1.37        1.10      0.72 o 
  -3   1   6       63.31       73.70      1.76 o 
  -2   1   6        0.84        0.02      0.38 o 
  -1   1   6      178.54      191.98      2.95 o 
   0   1   6        7.64       10.90      1.35 o 
   1   1   6       30.75       51.31      1.51 o 
   2   1   6     2221.59     2411.60     20.36 o 
   3   1   6        0.91        2.72      0.88 o 
   4   1   6     1004.95     1038.34     12.06 o 
   5   1   6      159.66      155.15      5.02 o 
   6   1   6        7.54        9.14      2.40 o 
   7   1   6       74.83       75.22      5.14 o 
   8   1   6        3.26       -5.28      5.28 o 
  -9   2   6        5.81        0.94      3.40 o 
  -8   2   6       13.32       21.00      3.62 o 
  -7   2   6        9.04        9.05      2.54 o 
  -6   2   6       97.05      109.84      4.68 o 
  -5   2   6       40.59       34.58      2.27 o 
  -4   2   6      807.78      757.40      8.75 o 
  -3   2   6      557.36      560.35      6.74 o 
  -2   2   6        2.71        1.27      0.61 o 
  -1   2   6       35.57       35.19      1.31 o 
   0   2   6     1216.55     1223.40     12.61 o 
   1   2   6       39.10       39.94      3.17 o 
   2   2   6     5996.79     6377.04     56.14 o 
   3   2   6     2179.26     2163.79     23.63 o 
   4   2   6      268.20      243.93      5.63 o 
   5   2   6      799.60      762.67     13.56 o 
   6   2   6       86.55       81.50      9.81 o 
   7   2   6        3.77        4.53      5.28 o 
  -9   3   6       23.42       26.41      6.04 o 
  -8   3   6       32.12       30.78      9.43 o 
  -7   3   6       38.75       42.04      3.59 o 
  -6   3   6        8.88       20.78      2.49 o 
  -5   3   6      538.51      516.23      7.11 o 
  -4   3   6      413.08      426.74      6.02 o 
  -3   3   6      157.94      167.43      3.05 o 
  -2   3   6      395.52      425.73      5.59 o 
  -1   3   6      661.21      690.07      8.20 o 
   0   3   6     3109.90     3353.13     32.11 o 
   1   3   6     2943.96     3029.21     28.84 o 
   2   3   6      226.08      267.49      4.67 o 
   3   3   6      131.20      166.94      3.79 o 
   4   3   6       74.51       73.92      4.49 o 
   5   3   6        9.65       10.57      4.53 o 
   6   3   6        0.00        3.77      4.53 o 
   7   3   6      176.09      178.86     15.09 o 
  -9   4   6       48.50       60.99      6.53 o 
  -8   4   6       76.58       73.07      5.43 o 
  -7   4   6      124.16      110.27      5.31 o 
  -6   4   6        0.13       -1.17      1.52 o 
  -5   4   6       54.77       62.45      2.40 o 
  -4   4   6      551.41      543.39      7.28 o 
  -3   4   6      137.22      128.72      2.84 o 
  -2   4   6      622.60      602.18      7.31 o 
  -1   4   6     1731.69     1823.16     18.71 o 
   0   4   6     1829.90     1957.92     19.47 o 
   1   4   6     1444.84     1450.61     16.34 o 
   2   4   6      840.03      802.84     13.42 o 
   3   4   6     1679.26     1663.82     30.17 o 
   4   4   6      111.61      111.30      8.98 o 
   5   4   6       15.88       15.85      5.28 o 
   6   4   6        0.90        1.51      4.53 o 
   7   4   6       17.38       13.58      6.79 o 
  -9   5   6        6.44        2.78      4.17 o 
  -8   5   6        5.89        3.87      3.98 o 
  -7   5   6       20.76       22.52      3.61 o 
  -6   5   6      337.24      338.41     10.16 o 
  -5   5   6      412.93      404.81      7.25 o 
  -4   5   6      161.91      154.17      3.55 o 
  -3   5   6      687.58      668.74      8.26 o 
  -2   5   6      192.37      242.97      4.63 o 
  -1   5   6      464.06      421.83      5.77 o 
   0   5   6      500.33      493.92      8.02 o 
   1   5   6     1110.75     1059.17     19.51 o 
   2   5   6      163.08      176.22      9.51 o 
   3   5   6      127.94      142.06     10.01 o 
   4   5   6      214.28      223.57     15.85 o 
   5   5   6       73.24       73.96      9.06 o 
   6   5   6       10.78       11.32      6.04 o 
  -9   6   6       36.91       35.72      7.55 o 
  -8   6   6       40.25       34.38      5.34 o 
  -7   6   6        0.00       -3.40      3.40 o 
  -6   6   6      208.77      242.65      6.72 o 
  -5   6   6      255.28      228.65      5.80 o 
  -4   6   6      554.28      570.48      9.63 o 
  -3   6   6      219.68      221.93      4.78 o 
  -2   6   6       74.46       89.31      2.56 o 
  -1   6   6      297.86      294.49      6.83 o 
   0   6   6      248.30      219.32      6.21 o 
   1   6   6      658.12      616.66     13.79 o 
   2   6   6       64.91       63.00      4.18 o 
   3   6   6      121.35      140.08      9.81 o 
   4   6   6      128.05      128.29     10.57 o 
   5   6   6       41.83       28.68      6.79 o 
  -9   7   6        0.74        1.89      4.27 o 
  -8   7   6      145.15      164.24      9.61 o 
  -7   7   6      268.72      277.34     11.74 o 
  -6   7   6      107.83      115.50      4.49 o 
  -5   7   6        0.43        2.81      1.79 o 
  -4   7   6      558.74      528.16      9.84 o 
  -3   7   6       59.20       61.62      3.34 o 
  -2   7   6      718.01      659.87     26.22 o 
  -1   7   6     3694.03     3582.46     58.91 o 
   0   7   6      153.95      162.05      6.27 o 
   1   7   6        0.18        0.12      1.47 o 
   2   7   6     1243.76     1260.86     30.51 o 
   3   7   6       19.22       19.64      5.28 o 
   4   7   6       72.40       55.09      7.55 o 
   5   7   6      176.10      167.54     13.58 o 
  -9   8   6       82.42       95.14      8.26 o 
  -8   8   6       30.60       34.77      5.58 o 
  -7   8   6        0.22        0.46      4.53 o 
  -6   8   6       33.04       34.62      3.03 o 
  -5   8   6       52.47       51.90      3.73 o 
  -4   8   6       65.43       59.67      3.48 o 
  -3   8   6      568.22      533.43     23.02 o 
  -2   8   6        1.40        0.00      2.49 o 
  -1   8   6      623.94      559.00     13.62 o 
   0   8   6        8.35       14.25      2.61 o 
   1   8   6       98.68       95.84      7.07 o 
   2   8   6       11.14       11.31      6.41 o 
   3   8   6       96.11       68.43      8.30 o 
   4   8   6       81.70       87.54      9.81 o 
  -8   9   6       25.80       37.15      9.06 o 
  -7   9   6       41.27       50.81     11.70 o 
  -6   9   6       59.60       58.75      4.85 o 
  -5   9   6      261.44      255.42      8.31 o 
  -4   9   6       91.25       91.73      5.97 o 
  -3   9   6     2106.84     2107.93     53.58 o 
  -2   9   6      289.17      275.98     11.93 o 
  -1   9   6       71.33       56.30      5.98 o 
   0   9   6      673.43      677.55     20.63 o 
   1   9   6      534.32      506.66     17.04 o 
   2   9   6       34.25       37.98      5.43 o 
   3   9   6       29.74       34.51      5.58 o 
  -8  10   6        5.07        8.30      5.28 o 
  -7  10   6       18.99       20.59      5.66 o 
  -6  10   6        4.77        6.47      2.51 o 
  -5  10   6      278.70      294.29     15.85 o 
  -4  10   6      104.20      113.35      7.11 o 
  -3  10   6      137.66      146.46      9.43 o 
  -2  10   6       31.18       35.12      5.43 o 
  -1  10   6      433.92      409.18     22.26 o 
   0  10   6        6.30       10.87      3.77 o 
   1  10   6       71.12       59.83      6.28 o 
   2  10   6        4.73        0.75      3.77 o 
  -7  11   6       81.46       95.56      9.33 o 
  -6  11   6        8.41       11.08      5.05 o 
  -5  11   6      644.92      648.81     22.10 o 
  -4  11   6       80.88       67.26      6.07 o 
  -3  11   6       11.98        8.30      4.27 o 
  -2  11   6      329.04      345.64     19.62 o 
  -1  11   6      159.24      163.54     10.51 o 
   0  11   6      105.16       95.17      8.34 o 
   1  11   6        0.69       -1.72      3.62 o 
  -5  12   6       12.13        6.46      4.71 o 
  -4  12   6       17.14       20.91      5.43 o 
  -3  12   6      168.73      165.88     11.17 o 
  -2  12   6      192.40      225.98     12.87 o 
  -1  12   6       98.07      102.66      8.88 o 
   1 -13   7        0.71       -0.29      3.20 o 
   2 -13   7        2.02        1.70      3.08 o 
   3 -13   7       96.62      104.74      8.51 o 
   4 -13   7       10.02        7.42      4.00 o 
  -1 -12   7       43.85       57.77      4.79 o 
   0 -12   7      100.93       83.74      6.00 o 
   1 -12   7       34.57       36.16      4.65 o 
   2 -12   7        2.82        3.45      3.30 o 
   3 -12   7       23.26       21.40      4.25 o 
   4 -12   7       25.96       22.75      4.66 o 
   5 -12   7        0.30        0.82      3.52 o 
   6 -12   7       44.61       31.17      6.38 o 
  -3 -11   7        0.02       -0.75      2.26 o 
  -2 -11   7        0.02        6.04      6.04 o 
  -1 -11   7       31.19       21.13      7.55 o 
   0 -11   7      122.49      125.84      6.60 o 
   1 -11   7      170.26      196.81      8.91 o 
   2 -11   7       18.27       15.03      3.77 o 
   3 -11   7       14.16       24.19      4.46 o 
   4 -11   7        5.26        3.31      3.55 o 
   5 -11   7        1.80        1.71      3.61 o 
   6 -11   7        1.06       -1.36      3.76 o 
   7 -11   7        0.99        3.55      4.63 o 
  -4 -10   7        0.11        1.51      3.02 o 
  -2 -10   7       11.47       16.60      6.79 o 
  -1 -10   7       46.98       45.28      9.06 o 
   0 -10   7       17.73       21.50      3.77 o 
   1 -10   7       27.98       34.14      3.98 o 
   2 -10   7        3.29        2.26      2.62 o 
   3 -10   7        4.55        1.38      2.65 o 
   4 -10   7        3.73        2.45      3.51 o 
   5 -10   7        2.21        3.85      3.43 o 
   6 -10   7      268.94      279.91     17.59 o 
   7 -10   7      421.44      486.85     17.12 o 
  -5  -9   7        7.90        7.55      4.53 o 
  -4  -9   7        0.03        4.53      3.02 o 
  -2  -9   7        0.53        0.00      4.53 o 
  -1  -9   7       27.92       23.39      6.79 o 
   0  -9   7      174.86      144.90      6.00 o 
   1  -9   7       21.79       12.75      2.62 o 
   2  -9   7       56.63       57.75      9.43 o 
   3  -9   7       27.87       24.28      2.53 o 
   4  -9   7       55.78       53.46      5.08 o 
   5  -9   7      323.22      321.79     13.23 o 
   6  -9   7        0.04       -2.61      3.64 o 
   7  -9   7      207.05      204.59     18.63 o 
   8  -9   7      125.40      122.52     30.94 o 
  -5  -8   7        7.27        4.53      3.77 o 
  -4  -8   7      103.57      109.43      6.79 o 
  -3  -8   7       35.95       46.79      8.30 o 
  -2  -8   7       83.86      104.90      9.81 o 
  -1  -8   7      107.45       93.58      9.81 o 
   0  -8   7       91.13       93.58      9.81 o 
   1  -8   7        9.02        9.75      2.08 o 
   2  -8   7      141.44      136.76      3.90 o 
   3  -8   7      171.51      192.64      8.55 o 
   4  -8   7        6.25        0.48      2.22 o 
   5  -8   7      722.93      772.37     22.08 o 
   6  -8   7      852.71      853.75     16.93 o 
   7  -8   7      109.41      118.40      9.04 o 
   8  -8   7       72.52       73.21      9.43 o 
  -6  -7   7        0.04       -2.26      3.02 o 
  -5  -7   7       64.81       61.13      6.04 o 
  -4  -7   7       68.72       80.75      5.28 o 
  -3  -7   7       18.47       17.36      5.28 o 
  -2  -7   7     1206.70     1163.69     40.00 o 
  -1  -7   7      140.68       85.28      9.06 o 
   0  -7   7      582.88      585.62     24.90 o 
   1  -7   7      688.09      695.77     10.62 o 
   2  -7   7       47.55       40.75      2.20 o 
   3  -7   7      769.80      802.81     17.71 o 
   4  -7   7       82.07      101.92      5.37 o 
   5  -7   7        6.92        4.20      1.81 o 
   6  -7   7        5.78        6.14      2.21 o 
   7  -7   7        1.40        1.42      2.43 o 
   8  -7   7       33.51       45.69      5.07 o 
  -7  -6   7        0.47       -3.02      3.77 o 
  -6  -6   7        8.70       17.36      4.53 o 
  -5  -6   7       48.07       44.53      5.28 o 
  -4  -6   7        2.94       -0.75      2.26 o 
  -3  -6   7      210.61      179.77      8.30 o 
  -2  -6   7        7.87        4.53      3.77 o 
  -1  -6   7       38.05       41.51      6.04 o 
   0  -6   7       46.85       40.07      2.46 o 
   1  -6   7      767.24      808.13     11.07 o 
   2  -6   7       21.88       17.90      1.46 o 
   3  -6   7      307.96      308.26      6.36 o 
   4  -6   7     2602.10     2529.22     33.34 o 
   5  -6   7      875.43      867.17     13.88 o 
   6  -6   7      140.89      146.03      6.58 o 
   7  -6   7      172.10      176.32      6.88 o 
   8  -6   7       20.45       30.04      5.34 o 
  -7  -5   7       15.21        5.28      4.53 o 
  -6  -5   7        1.95        5.28      3.77 o 
  -5  -5   7        1.51        6.79      3.02 o 
  -4  -5   7      993.54      953.89     29.43 o 
  -3  -5   7     1444.85     1472.21     19.13 o 
  -2  -5   7      578.45      638.41     12.65 o 
  -1  -5   7      605.87      600.11     11.71 o 
   0  -5   7      111.79       76.03      3.37 o 
   1  -5   7     1398.76     1484.69     16.41 o 
   2  -5   7     3091.89     3179.74     36.57 o 
   3  -5   7     1059.04     1032.02     11.07 o 
   4  -5   7       87.74       86.21      3.06 o 
   5  -5   7        0.01        2.45      1.65 o 
   6  -5   7        2.57        0.72      1.61 o 
   7  -5   7        3.31        6.04      3.05 o 
   8  -5   7        8.82       10.57      4.27 o 
  -8  -4   7        1.42        6.04      4.53 o 
  -7  -4   7       61.10       60.37      8.30 o 
  -6  -4   7        2.33        2.26      3.02 o 
  -5  -4   7      513.58      521.71     16.60 o 
  -4  -4   7      278.59      276.21     12.07 o 
  -3  -4   7       12.35       12.64      1.34 o 
  -2  -4   7      206.96      224.14      7.82 o 
  -1  -4   7        7.29        6.60      1.31 o 
   0  -4   7        2.15        2.09      0.36 o 
   1  -4   7      843.88      887.45      9.94 o 
   2  -4   7        1.73        1.59      0.59 o 
   3  -4   7     2423.02     2389.06     24.16 o 
   4  -4   7     2354.20     2257.07     25.16 o 
   5  -4   7       55.32       57.99      2.81 o 
   6  -4   7      705.57      691.23     12.56 o 
   7  -4   7       35.16       35.22      5.04 o 
   8  -4   7       53.50       50.64      6.12 o 
  -8  -3   7       49.13       39.24      7.55 o 
  -7  -3   7       12.45        5.28      4.53 o 
  -6  -3   7      125.18      124.92     10.94 o 
  -5  -3   7      513.94      517.95     13.04 o 
  -4  -3   7        1.96        1.36      1.20 o 
  -3  -3   7       13.59       12.73      1.05 o 
  -2  -3   7      551.84      571.31      8.13 o 
  -1  -3   7     4656.49     5011.53     59.71 o 
   0  -3   7     2623.09     2685.55     25.94 o 
   1  -3   7     2576.32     2419.29     23.73 o 
   2  -3   7     1254.37     1107.37     13.37 o 
   3  -3   7       32.60       34.00      1.54 o 
   4  -3   7      438.48      422.03      6.02 o 
   5  -3   7        0.75        0.99      1.27 o 
   6  -3   7      773.69      805.83     13.77 o 
   7  -3   7        2.81        2.00      2.74 o 
   8  -3   7       36.63       38.76      7.17 o 
  -8  -2   7      151.37      134.33     12.07 o 
  -7  -2   7      164.55      142.63     11.32 o 
  -6  -2   7      271.67      262.97     17.73 o 
  -5  -2   7       67.90       61.81      3.87 o 
  -4  -2   7        6.84        9.38      2.40 o 
  -3  -2   7       31.38       37.06      1.63 o 
  -2  -2   7       71.66       89.81      2.05 o 
  -1  -2   7     1674.08     1846.01     20.16 o 
   0  -2   7     4142.10     4025.83     44.30 o 
   1  -2   7     1986.26     2095.09     20.59 o 
   2  -2   7     3519.41     3540.42     30.44 o 
   3  -2   7      481.22      498.71      6.32 o 
   4  -2   7       72.57       69.97      2.36 o 
   5  -2   7       32.53       32.21      2.34 o 
   6  -2   7      259.12      266.79      7.04 o 
   7  -2   7        8.79        7.58      2.54 o 
   8  -2   7      110.48      118.79      7.92 o 
  -9  -1   7        3.15       -4.53      5.28 o 
  -8  -1   7      228.48      217.34     15.09 o 
  -7  -1   7      194.95      185.65     12.83 o 
  -6  -1   7      264.51      258.58     11.70 o 
  -5  -1   7       91.86       70.73      4.31 o 
  -4  -1   7      641.43      648.29     11.96 o 
  -3  -1   7     3026.28     3099.81     38.32 o 
  -2  -1   7      526.54      545.68      6.52 o 
  -1  -1   7     3900.25     4073.75     35.60 o 
   0  -1   7     3586.17     3372.60     31.69 o 
   1  -1   7      695.58      660.24      6.94 o 
   2  -1   7      643.19      576.66      6.59 o 
   3  -1   7      137.44      124.42      2.79 o 
   4  -1   7      468.17      447.50      6.26 o 
   5  -1   7      280.25      278.13      5.83 o 
   6  -1   7       66.35       72.66      6.21 o 
   7  -1   7       11.36       10.24      2.68 o 
   8  -1   7      279.62      298.85     10.67 o 
  -9   0   7       58.64       62.64      9.81 o 
  -8   0   7       11.27       12.83      5.28 o 
  -7   0   7      483.61      458.08     21.89 o 
  -6   0   7      572.42      547.23     15.27 o 
  -5   0   7      153.83      140.78      3.77 o 
  -4   0   7        0.91        4.24      1.08 o 
  -3   0   7      368.26      392.86      4.82 o 
  -2   0   7     6379.29     6430.84     58.97 o 
  -1   0   7      505.70      506.83      5.79 o 
   0   0   7        3.16        6.46      0.77 o 
   1   0   7      581.25      617.19      7.00 o 
   2   0   7        8.37        4.05      0.79 o 
   3   0   7      389.38      369.22      5.33 o 
   4   0   7        0.43        3.06      1.18 o 
   5   0   7       27.32       31.40      2.39 o 
   6   0   7      745.37      740.32     16.12 o 
   7   0   7       41.04       47.99      3.80 o 
   8   0   7       36.62       47.54      6.04 o 
  -9   1   7        1.43        1.51      5.28 o 
  -8   1   7        9.63        7.95      2.26 o 
  -7   1   7        4.53        2.69      2.57 o 
  -6   1   7      468.36      485.94     19.02 o 
  -5   1   7       44.20       37.50      2.38 o 
  -4   1   7      345.04      366.85      5.75 o 
  -3   1   7      271.89      267.12      5.32 o 
  -2   1   7      125.17       93.22      2.11 o 
  -1   1   7     1141.90     1060.62     10.92 o 
   0   1   7     1174.68     1081.64     10.46 o 
   1   1   7      572.99      546.04      7.14 o 
   2   1   7       28.91       13.63      0.99 o 
   3   1   7     2125.52     2013.93     18.77 o 
   4   1   7       44.96       44.66      2.52 o 
   5   1   7       56.81       67.41      3.41 o 
   6   1   7       16.51       15.52      2.89 o 
   7   1   7      115.67      102.66      5.82 o 
   8   1   7        1.24       -4.53      6.04 o 
  -9   2   7       39.17       41.42      4.91 o 
  -8   2   7      265.75      288.55     10.87 o 
  -7   2   7        3.02       -0.58      2.00 o 
  -6   2   7      163.10      163.65      5.73 o 
  -5   2   7       25.25       31.52      2.32 o 
  -4   2   7     1064.66     1089.68     11.74 o 
  -3   2   7     1182.07     1112.38     11.15 o 
  -2   2   7     4078.91     4045.91     36.34 o 
  -1   2   7     1209.32     1269.75     14.48 o 
   0   2   7       10.75        9.65      1.09 o 
   1   2   7     1468.80     1438.88     14.44 o 
   2   2   7      284.06      289.26      4.86 o 
   3   2   7      161.14      161.87      3.73 o 
   4   2   7      584.30      608.48     10.49 o 
   5   2   7        0.40       -1.38      1.47 o 
   6   2   7       22.62       22.01      2.76 o 
   7   2   7      160.73      164.52     14.34 o 
  -9   3   7       26.70       18.11      5.28 o 
  -8   3   7       41.71       31.55      4.71 o 
  -7   3   7        1.19       -0.07      2.22 o 
  -6   3   7        1.42       -1.73      1.77 o 
  -5   3   7      229.00      232.33      4.92 o 
  -4   3   7       65.99       60.72      2.95 o 
  -3   3   7        0.40        0.71      0.72 o 
  -2   3   7      297.87      235.60      3.72 o 
  -1   3   7      615.18      569.98      6.87 o 
   0   3   7      136.93      167.78      3.35 o 
   1   3   7     1035.22      998.68     12.22 o 
   2   3   7       32.55       26.85      1.82 o 
   3   3   7      213.56      202.25      5.38 o 
   4   3   7        6.68        5.96      1.63 o 
   6   3   7       22.62       18.87      6.04 o 
   7   3   7        2.44        1.51      5.28 o 
  -9   4   7      112.55      123.76     10.57 o 
  -8   4   7        9.73        6.86      3.32 o 
  -7   4   7       19.35       17.74      2.88 o 
  -6   4   7        0.53       -0.29      1.60 o 
  -5   4   7      912.85      913.20     11.01 o 
  -4   4   7     2868.76     2740.01     25.11 o 
  -3   4   7     3114.90     3142.79     27.88 o 
  -2   4   7      263.82      245.59      3.92 o 
  -1   4   7     1846.54     1867.73     21.10 o 
   0   4   7      623.23      590.00      9.96 o 
   1   4   7      494.54      478.40      6.41 o 
   2   4   7      242.33      220.75      4.91 o 
   3   4   7        3.10        2.79      2.19 o 
   4   4   7        1.22        0.38      1.93 o 
   5   4   7      137.64      168.29     12.83 o 
   6   4   7       14.37        8.30      5.28 o 
  -9   5   7        7.11       10.48      4.71 o 
  -8   5   7        9.97       12.07      4.27 o 
  -7   5   7        5.04        2.90      2.88 o 
  -6   5   7       54.80       42.18      3.17 o 
  -5   5   7     1644.75     1588.11     18.15 o 
  -4   5   7        4.61        4.27      1.21 o 
  -3   5   7      206.75      210.47      4.31 o 
  -2   5   7       98.02      104.32      3.03 o 
  -1   5   7        8.40        8.17      1.03 o 
   0   5   7       68.84       77.56      2.21 o 
   1   5   7      974.68      896.92     16.09 o 
   2   5   7       28.16       18.77      2.87 o 
   3   5   7      840.10      852.64     18.39 o 
   4   5   7      220.16      190.60      9.81 o 
   5   5   7       11.87       18.11      6.04 o 
   6   5   7      203.71      215.08     15.85 o 
  -9   6   7        8.52        4.53      4.27 o 
  -8   6   7       10.61       10.14      6.41 o 
  -7   6   7        8.62       13.99      3.98 o 
  -6   6   7      304.28      305.79      7.10 o 
  -5   6   7      922.46      927.78     13.88 o 
  -4   6   7     1946.99     1899.91     23.84 o 
  -3   6   7     1105.95     1054.24     14.63 o 
  -2   6   7      376.72      381.97      6.84 o 
  -1   6   7     1381.23     1334.94     16.16 o 
   0   6   7      879.36      818.41     17.03 o 
   1   6   7       99.21      100.03      7.57 o 
   2   6   7      952.53      913.47     19.10 o 
   3   6   7      110.60      119.36     20.38 o 
   4   6   7       47.30       54.34      7.55 o 
   5   6   7       90.65       80.75      9.81 o 
  -9   7   7        3.77       10.45      5.05 o 
  -8   7   7       63.54       71.07      6.94 o 
  -7   7   7      378.01      359.51     15.47 o 
  -6   7   7      253.28      270.74      7.34 o 
  -5   7   7       81.36       67.78      4.36 o 
  -4   7   7      112.30       93.69      3.98 o 
  -3   7   7       48.57       41.32      3.98 o 
  -2   7   7       46.73       58.02      3.03 o 
  -1   7   7       16.52       22.45      3.78 o 
   0   7   7      468.33      418.64     11.05 o 
   1   7   7      145.35      150.84      8.74 o 
   2   7   7       46.75       50.64      7.17 o 
   3   7   7      240.07      243.10     11.05 o 
   4   7   7      119.09      145.65     12.07 o 
   5   7   7       95.60      111.69     11.32 o 
  -9   8   7       10.56       11.56      5.05 o 
  -8   8   7        7.96        7.17      4.27 o 
  -7   8   7      215.41      231.27     21.13 o 
  -6   8   7      744.66      763.67     14.00 o 
  -5   8   7      421.99      451.01     10.74 o 
  -4   8   7      201.01      193.84      5.68 o 
  -3   8   7      462.96      455.95      9.36 o 
  -2   8   7     1253.54     1159.75     23.78 o 
  -1   8   7      219.01      221.96      8.92 o 
   0   8   7      708.71      671.47     22.63 o 
   1   8   7        0.01       -1.37      2.62 o 
   2   8   7       31.95       36.62      4.88 o 
   3   8   7        1.81        4.10      3.62 o 
   4   8   7       39.01       24.15      6.79 o 
  -8   9   7      350.21      351.39     22.26 o 
  -7   9   7      391.22      427.67     36.60 o 
  -6   9   7       58.38       54.52      4.66 o 
  -5   9   7        8.34       17.43      3.11 o 
  -4   9   7      238.31      227.98      5.97 o 
  -3   9   7       97.58       88.88      7.61 o 
  -2   9   7      389.09      370.21     17.36 o 
  -1   9   7       27.19       23.43      4.33 o 
   0   9   7       78.16       69.02     10.57 o 
   1   9   7      201.04      187.69     10.15 o 
   2   9   7      177.03      174.92      9.97 o 
   3   9   7       40.58       42.48      5.98 o 
  -8  10   7       19.43        8.30      5.28 o 
  -7  10   7      259.58      281.08     11.58 o 
  -6  10   7       88.95       91.93      5.73 o 
  -5  10   7       37.60       38.41      5.87 o 
  -4  10   7      665.21      670.13     17.70 o 
  -3  10   7        2.49        2.38      3.44 o 
  -2  10   7      193.92      197.12     10.85 o 
  -1  10   7      194.34      186.92     10.51 o 
   0  10   7      157.03      128.58      8.88 o 
   1  10   7       55.62       41.48      5.98 o 
   2  10   7        5.27        6.27      4.91 o 
  -7  11   7       83.17       84.52     12.83 o 
  -6  11   7      106.60      101.43      9.33 o 
  -5  11   7      175.49      197.04     12.24 o 
  -4  11   7        5.20        2.62      3.18 o 
  -3  11   7      111.01       97.66      8.70 o 
  -2  11   7        0.30        0.54      3.62 o 
  -1  11   7        7.05        3.62      3.98 o 
   0  11   7       86.22       80.06      7.79 o 
   1  11   7        1.12        3.56      3.62 o 
  -5  12   7       10.19       11.21      5.26 o 
  -4  12   7       15.52       11.00      4.20 o 
  -3  12   7       37.22       38.49      6.53 o 
  -2  12   7      171.13      179.64     22.26 o 
   1 -13   8        8.66        8.24      4.28 o 
   2 -13   8       20.76       14.26      3.96 o 
   3 -13   8       33.69       40.94      5.74 o 
   4 -13   8       64.52       73.95      7.30 o 
  -1 -12   8       26.78       25.21      3.33 o 
   0 -12   8       84.83       84.11      5.88 o 
   1 -12   8      182.45      172.39      8.00 o 
   2 -12   8        2.40       -0.59      2.83 o 
   3 -12   8        8.55       10.42      3.65 o 
   4 -12   8       35.44       28.33      4.99 o 
   5 -12   8      147.66      161.73     11.26 o 
   6 -12   8      234.88      261.46     22.85 o 
  -2 -11   8       18.63       16.23      5.34 o 
  -1 -11   8       66.20       60.37      7.72 o 
   0 -11   8       15.31       14.66      2.80 o 
   1 -11   8      473.50      499.15     13.88 o 
   2 -11   8        0.10        0.36      2.40 o 
   3 -11   8      340.04      350.20     12.42 o 
   4 -11   8      991.36     1004.76     29.24 o 
   5 -11   8       22.16       27.81      5.48 o 
   6 -11   8        1.65       -0.23      4.00 o 
   7 -11   8       78.67       65.99      9.86 o 
  -4 -10   8       70.11       63.39      6.04 o 
  -2 -10   8        8.52       15.49      5.05 o 
  -1 -10   8       38.71       46.03      9.06 o 
   0 -10   8        1.07        1.43      2.08 o 
   1 -10   8       95.75      100.45      5.38 o 
   2 -10   8      117.11      111.36      6.31 o 
   3 -10   8      111.72      106.37      6.76 o 
   4 -10   8      283.28      276.67     11.09 o 
   5 -10   8        8.55       12.47      5.07 o 
   6 -10   8       14.04       18.05      4.99 o 
   7 -10   8        6.23        9.30      5.04 o 
  -5  -9   8       21.69       34.71      5.28 o 
  -4  -9   8       39.92       33.96      4.53 o 
  -2  -9   8       53.70       58.65      6.65 o 
  -1  -9   8      100.53      119.99     12.07 o 
   0  -9   8      145.89      144.90     12.83 o 
   1  -9   8      336.75      341.96     10.04 o 
   2  -9   8     2302.61     2243.70     40.96 o 
   3  -9   8      923.28      951.74     18.04 o 
   4  -9   8        7.40        7.70      3.20 o 
   5  -9   8      201.59      193.97      9.70 o 
   6  -9   8        8.91        0.75      3.52 o 
   7  -9   8        7.52        5.87      2.93 o 
   8  -9   8       11.58        2.41      3.77 o 
  -5  -8   8       14.47       19.62      4.53 o 
  -4  -8   8       18.98       27.17      3.77 o 
  -3  -8   8       60.78       67.17      9.06 o 
  -2  -8   8      122.07      150.45     11.32 o 
  -1  -8   8       70.73       63.70      6.34 o 
   0  -8   8     1359.44     1259.70     37.73 o 
   1  -8   8      159.86      161.10      6.27 o 
   2  -8   8       71.30       73.37      4.27 o 
   3  -8   8       61.55       69.11      4.28 o 
   4  -8   8      166.48      164.26      6.64 o 
   5  -8   8      137.40      120.53      6.36 o 
   6  -8   8      275.60      267.02     14.92 o 
   7  -8   8        0.19       -0.58      2.95 o 
   8  -8   8        8.45        7.30      3.98 o 
  -6  -7   8        8.12        9.81      3.77 o 
  -5  -7   8        1.13        0.00      3.02 o 
  -4  -7   8        0.97       -1.51      2.26 o 
  -3  -7   8      106.78      126.65      7.72 o 
  -2  -7   8      336.10      336.64     12.77 o 
  -1  -7   8       76.09       83.26      6.65 o 
   0  -7   8      580.43      577.19     18.12 o 
   1  -7   8     1513.65     1542.35     24.81 o 
   2  -7   8      508.37      480.21     10.29 o 
   3  -7   8      123.99      135.99      5.62 o 
   4  -7   8       10.56        5.11      2.26 o 
   5  -7   8      276.87      272.05      7.07 o 
   6  -7   8        5.04        2.87      2.21 o 
   7  -7   8      642.84      657.61     15.58 o 
   8  -7   8       80.20       61.38      5.63 o 
  -7  -6   8        5.65        2.26      3.77 o 
  -6  -6   8       35.40       26.41      5.28 o 
  -5  -6   8        5.58        9.06      3.02 o 
  -4  -6   8      228.98      234.70     10.57 o 
  -3  -6   8      478.27      491.34     14.91 o 
  -2  -6   8     1053.59     1046.89     26.13 o 
  -1  -6   8     1324.56     1327.72     31.43 o 
   0  -6   8      135.18      115.32      4.26 o 
   1  -6   8      156.96      153.27      2.92 o 
   2  -6   8      601.39      628.97     10.69 o 
   3  -6   8      148.46      153.00      4.97 o 
   4  -6   8     2729.97     2700.23     35.57 o 
   5  -6   8        2.39       -0.32      1.48 o 
   6  -6   8      106.50       99.83      6.02 o 
   7  -6   8      139.72      140.59      6.50 o 
   8  -6   8      248.93      275.77     13.59 o 
  -7  -5   8       10.45        7.55      4.53 o 
  -6  -5   8        4.54        0.00      3.02 o 
  -5  -5   8        9.24       11.32      3.02 o 
  -4  -5   8      277.32      244.51     10.57 o 
  -3  -5   8       18.77       18.75      1.81 o 
  -2  -5   8      214.50      241.17      6.50 o 
  -1  -5   8        0.14        0.79      0.90 o 
   0  -5   8     2390.40     2599.79     32.03 o 
   1  -5   8     1333.15     1378.60     15.59 o 
   2  -5   8      330.52      400.68      7.08 o 
   3  -5   8      355.14      352.41      5.28 o 
   4  -5   8       16.79        7.21      1.50 o 
   5  -5   8      867.80      822.02     12.85 o 
   6  -5   8      423.96      427.29      8.96 o 
   7  -5   8      145.53      145.79      7.06 o 
   8  -5   8        0.13       11.70      4.80 o 
  -8  -4   8       46.20       47.54      7.55 o 
  -7  -4   8       33.89       30.94      6.04 o 
  -6  -4   8       73.07       72.45      7.55 o 
  -5  -4   8       60.83       60.42      3.62 o 
  -4  -4   8     1091.74     1111.62     33.96 o 
  -3  -4   8     1359.55     1461.12     22.78 o 
  -2  -4   8     1882.68     1909.01     32.03 o 
  -1  -4   8      545.72      498.50     16.46 o 
   0  -4   8       59.36       89.02      1.98 o 
   1  -4   8      162.05      170.23      3.70 o 
   2  -4   8     2403.30     2439.55     22.38 o 
   3  -4   8      109.41      113.95      2.97 o 
   4  -4   8      142.30      154.54      3.86 o 
   5  -4   8      159.75      160.64      5.45 o 
   6  -4   8      328.56      324.13      8.15 o 
   7  -4   8      169.87      163.01      7.67 o 
   8  -4   8       37.14       37.14     10.19 o 
  -8  -3   8        9.40        6.04      5.28 o 
  -7  -3   8        0.49       -0.75      3.77 o 
  -6  -3   8        5.96        0.59      2.36 o 
  -5  -3   8       15.56       17.20      3.70 o 
  -4  -3   8      153.90      159.56      5.23 o 
  -3  -3   8     2007.80     2201.21     29.14 o 
  -2  -3   8      956.91     1122.94     11.53 o 
  -1  -3   8     1066.05     1055.97     10.98 o 
   0  -3   8     1158.11     1330.04     13.89 o 
   1  -3   8        0.99        1.30      0.44 o 
   2  -3   8      841.83      972.25     11.11 o 
   3  -3   8      322.69      309.44      4.67 o 
   4  -3   8     1380.17     1345.63     14.58 o 
   5  -3   8     1360.89     1305.94     18.05 o 
   6  -3   8      118.49      139.39      5.10 o 
   7  -3   8       29.13       31.91      4.16 o 
   8  -3   8        0.93        2.87      3.98 o 
  -8  -2   8        2.94        5.28      5.28 o 
  -7  -2   8       29.26       18.11      5.28 o 
  -6  -2   8      450.20      427.30     14.07 o 
  -5  -2   8      308.81      309.54     10.93 o 
  -4  -2   8      425.61      372.75      8.09 o 
  -3  -2   8      620.43      560.66     11.31 o 
  -2  -2   8     2082.64     2048.27     21.74 o 
  -1  -2   8      534.94      654.92      7.54 o 
   0  -2   8     1437.88     1460.55     14.55 o 
   1  -2   8      715.38      732.97      8.04 o 
   2  -2   8     3211.61     3364.95     29.26 o 
   3  -2   8        1.12        0.36      0.69 o 
   4  -2   8       44.23       36.43      1.91 o 
   5  -2   8      401.73      391.07      7.28 o 
   6  -2   8      352.37      355.09      9.30 o 
   7  -2   8       78.68       78.56      4.95 o 
   8  -2   8       46.73       55.27      7.17 o 
  -9  -1   8        1.20        0.75      5.28 o 
  -8  -1   8       91.57      101.12     10.57 o 
  -7  -1   8       14.30       10.57      5.28 o 
  -6  -1   8       51.88       58.35      5.26 o 
  -5  -1   8      587.69      588.06     25.66 o 
  -4  -1   8      539.80      496.89      8.56 o 
  -3  -1   8        0.59        1.45      0.83 o 
  -2  -1   8     3209.48     3579.76     36.90 o 
  -1  -1   8       97.73      109.67      1.97 o 
   0  -1   8        8.99       12.54      1.60 o 
   1  -1   8      224.96      245.13      3.54 o 
   2  -1   8      870.76      935.75      9.79 o 
   3  -1   8     2339.05     2338.28     21.65 o 
   4  -1   8      237.57      236.99      4.44 o 
   5  -1   8        2.39        1.55      1.74 o 
   6  -1   8       23.18       19.87      2.60 o 
   7  -1   8       32.67       30.65      4.34 o 
   8  -1   8        0.69       -0.38      3.20 o 
  -9   0   8        1.88        6.04      6.04 o 
  -8   0   8        5.51        9.81      5.28 o 
  -7   0   8       11.01       10.57      5.28 o 
  -6   0   8       29.80       29.18      4.27 o 
  -5   0   8      935.83      922.47     14.74 o 
  -4   0   8      272.41      249.73      3.84 o 
  -3   0   8      179.75      152.62      2.47 o 
  -2   0   8       53.90       82.07      2.00 o 
  -1   0   8      694.15      759.35      8.17 o 
   0   0   8     9357.73     9534.39     81.07 o 
   1   0   8       33.80       20.44      1.14 o 
   2   0   8       16.37        1.31      0.68 o 
   3   0   8       58.96       62.31      2.14 o 
   4   0   8      302.53      291.94      6.20 o 
   5   0   8      120.40      116.34      4.00 o 
   6   0   8        4.30        5.65      1.76 o 
   7   0   8       20.80       18.61      3.67 o 
   8   0   8        0.12        2.26      3.77 o 
  -9   1   8        0.03        3.77      5.28 o 
  -8   1   8        3.55        3.10      1.89 o 
  -7   1   8      224.61      226.66      8.12 o 
  -6   1   8     1881.82     1869.21     39.64 o 
  -5   1   8     1885.06     1864.83     23.00 o 
  -4   1   8      644.87      685.56      9.14 o 
  -3   1   8      123.20      136.66      2.82 o 
  -2   1   8      245.30      199.30      3.13 o 
  -1   1   8      114.38      117.80      2.30 o 
   0   1   8      149.52      146.47      2.63 o 
   1   1   8      740.70      851.38      9.04 o 
   2   1   8      457.06      469.83      5.66 o 
   3   1   8        0.59        0.72      0.90 o 
   4   1   8      201.74      216.35      4.67 o 
   5   1   8       74.41       72.39      4.84 o 
   6   1   8       81.03       80.20      4.94 o 
   7   1   8        4.37        4.28      3.02 o 
  -9   2   8        3.25       -1.85      2.62 o 
  -8   2   8       80.57       80.74      5.58 o 
  -7   2   8        0.02       -1.41      2.09 o 
  -6   2   8       85.85       83.67      4.19 o 
  -5   2   8      320.72      316.73      5.79 o 
  -4   2   8       46.88       53.00      1.98 o 
  -3   2   8       14.08       16.48      1.20 o 
  -2   2   8     4647.78     4894.13     43.76 o 
  -1   2   8      163.96      172.89      3.20 o 
   0   2   8       53.25      111.97      2.42 o 
   1   2   8      105.67      148.06      2.95 o 
   2   2   8     1724.65     1874.02     19.77 o 
   3   2   8      114.37      101.62      4.81 o 
   4   2   8      128.31      117.24      4.19 o 
   5   2   8        3.68        0.67      1.72 o 
   6   2   8      136.55      144.34      6.50 o 
   7   2   8      238.14      264.13     18.87 o 
  -9   3   8       88.32       89.05      8.30 o 
  -8   3   8      229.85      250.58     10.32 o 
  -7   3   8      980.12      970.33     17.88 o 
  -6   3   8      701.98      705.85     13.73 o 
  -5   3   8      155.21      155.17      4.07 o 
  -4   3   8      951.28      904.10     10.05 o 
  -3   3   8      227.88      224.78      3.81 o 
  -2   3   8      748.03      837.22      9.33 o 
  -1   3   8       36.84       58.35      1.90 o 
   0   3   8     1067.35     1141.78     12.83 o 
   1   3   8      220.05      191.62      4.06 o 
   2   3   8      237.85      261.42      7.02 o 
   3   3   8      299.84      278.43      6.77 o 
   4   3   8      122.32      119.70      6.10 o 
   5   3   8       94.68      102.63     10.57 o 
   6   3   8       28.12       43.77      8.30 o 
   7   3   8       56.15       41.51      9.06 o 
  -9   4   8       56.00       58.11      7.55 o 
  -8   4   8       77.34       73.82      6.34 o 
  -7   4   8       11.30        9.76      2.78 o 
  -6   4   8        1.28        4.20      2.15 o 
  -5   4   8      174.66      176.11      4.09 o 
  -4   4   8       52.46       57.12      2.22 o 
  -3   4   8       38.60       39.66      1.75 o 
  -2   4   8     1253.24     1395.53     13.92 o 
  -1   4   8      581.97      694.97      9.44 o 
   0   4   8     1623.77     1689.28     19.22 o 
   1   4   8      720.42      713.21      9.24 o 
   2   4   8       30.36       36.65      2.38 o 
   3   4   8      353.35      338.78     10.12 o 
   4   4   8        0.03        3.77      3.07 o 
   5   4   8      277.19      309.41     18.11 o 
   6   4   8      349.35      349.41     20.38 o 
  -9   5   8      218.79      216.91     10.85 o 
  -8   5   8      446.97      468.88     15.68 o 
  -7   5   8      317.75      319.01     15.35 o 
  -6   5   8      114.09      120.45      4.90 o 
  -5   5   8      367.06      372.42      7.17 o 
  -4   5   8       25.04       31.81      1.98 o 
  -3   5   8      326.37      365.23      6.10 o 
  -2   5   8     1784.55     1760.99     20.24 o 
  -1   5   8       36.21       55.84      2.38 o 
   0   5   8      477.77      505.28      9.17 o 
   1   5   8      701.27      658.95     14.73 o 
   2   5   8       34.15       40.49      3.52 o 
   3   5   8        4.90       10.43      2.61 o 
   4   5   8        0.50       -1.17      2.90 o 
   5   5   8        0.87        3.77      4.53 o 
   6   5   8        3.39        1.51      5.28 o 
  -9   6   8      104.46      113.14      8.49 o 
  -8   6   8       40.20       41.15      5.58 o 
  -7   6   8        7.88        6.04      3.74 o 
  -6   6   8       27.75       33.35      3.03 o 
  -5   6   8      125.39      116.81      4.69 o 
  -4   6   8     1912.99     1919.92     26.14 o 
  -3   6   8      390.80      394.88      7.57 o 
  -2   6   8     1150.47     1100.70     18.09 o 
  -1   6   8      213.82      219.42      5.85 o 
   0   6   8       32.99       32.34      3.58 o 
   1   6   8      344.45      304.95      9.19 o 
   2   6   8      166.11      145.92      8.60 o 
   3   6   8      305.25      346.72     13.54 o 
   4   6   8      644.19      656.37     20.50 o 
   5   6   8      145.76      163.01     13.58 o 
  -9   7   8       93.15      110.18      8.54 o 
  -8   7   8       57.64       59.26      6.65 o 
  -7   7   8        7.36        6.04      4.27 o 
  -6   7   8      215.72      198.10      6.68 o 
  -5   7   8      636.37      634.56     11.82 o 
  -4   7   8      711.35      687.14     11.19 o 
  -3   7   8      375.48      374.17     10.72 o 
  -2   7   8       13.03        8.58      1.64 o 
  -1   7   8      235.18      235.17      8.04 o 
   0   7   8       38.40       38.41      3.75 o 
   1   7   8       18.09       21.77      2.99 o 
   2   7   8       82.64       85.84      6.88 o 
   3   7   8      194.50      181.10      9.97 o 
   4   7   8      112.85      104.14     10.57 o 
  -8   8   8        2.94        5.68      4.51 o 
  -7   8   8      139.04      136.92     19.24 o 
  -6   8   8      181.81      164.70      6.11 o 
  -5   8   8      165.70      143.92      5.90 o 
  -4   8   8        4.43        5.01      1.80 o 
  -3   8   8        0.44        0.67      1.50 o 
  -2   8   8       21.54       24.02      3.52 o 
  -1   8   8      389.25      362.11     10.93 o 
   0   8   8       19.52       24.10      4.17 o 
   1   8   8        8.83        6.79      4.53 o 
   2   8   8       19.54       22.66      4.46 o 
   3   8   8      178.63      189.94     10.51 o 
   4   8   8      129.97      138.10     12.83 o 
  -8   9   8       86.31       90.21      7.95 o 
  -7   9   8      120.10      129.23      8.16 o 
  -6   9   8       91.53       85.72      5.76 o 
  -5   9   8       19.96       20.89      3.29 o 
  -4   9   8       34.18       45.51      2.96 o 
  -3   9   8      476.97      461.02     18.87 o 
  -2   9   8        0.48        1.57      3.07 o 
  -1   9   8       24.92       14.29      4.53 o 
   0   9   8       60.02       57.26      5.98 o 
   1   9   8       68.96       65.44      6.69 o 
   2   9   8      160.89      185.18     13.96 o 
   3   9   8       61.98       49.49      6.53 o 
  -7  10   8       25.61       24.40      6.04 o 
  -6  10   8        4.74        2.73      2.83 o 
  -5  10   8      129.89      125.82      9.07 o 
  -4  10   8       44.14       52.44      5.36 o 
  -3  10   8      169.39      179.69     16.98 o 
  -2  10   8       54.76       65.12      6.88 o 
  -1  10   8       33.46       30.73      5.66 o 
   0  10   8       26.06       37.85      5.98 o 
   1  10   8       56.16       59.62      7.07 o 
   2  10   8      105.53      113.94      9.06 o 
  -6  11   8       28.21       16.98      5.87 o 
  -5  11   8      422.61      417.83     17.59 o 
  -4  11   8        7.08        6.99      3.43 o 
  -3  11   8       30.90       22.80      7.55 o 
  -2  11   8        0.47       -2.44      3.20 o 
  -1  11   8       28.88       28.55      7.17 o 
   0  11   8      206.73      233.48     12.67 o 
  -5  12   8       95.93      124.52     15.85 o 
  -4  12   8       53.22       49.94      5.88 o 
  -3  12   8        0.01        0.84      4.51 o 
  -2  12   8       73.04       98.35     21.13 o 
   1 -13   9       13.66        7.59      3.52 o 
   2 -13   9        7.12        7.95      3.90 o 
   3 -13   9       46.14       37.43      5.54 o 
   4 -13   9       19.18        6.04      8.30 o 
  -1 -12   9      292.96      341.67     17.29 o 
   0 -12   9      326.53      311.97     10.49 o 
   1 -12   9       66.51       58.54      6.66 o 
   2 -12   9        6.99        6.79      3.37 o 
   3 -12   9       68.35       63.86      6.11 o 
   4 -12   9       41.27       32.81      5.43 o 
   5 -12   9       61.50       67.01      7.20 o 
  -2 -11   9        8.42        4.53      4.80 o 
  -1 -11   9      158.53      171.12     11.93 o 
   0 -11   9        0.33       -1.81      1.97 o 
   1 -11   9      242.46      227.83      8.76 o 
   2 -11   9        3.32       -0.93      2.32 o 
   3 -11   9      155.19      151.76      8.29 o 
   4 -11   9       27.95       16.30      4.55 o 
   5 -11   9        6.78        0.58      4.31 o 
   6 -11   9       11.33       12.40      4.93 o 
  -4 -10   9      276.04      354.69     13.58 o 
  -2 -10   9      118.48      118.75     11.70 o 
  -1 -10   9      550.80      569.10     20.50 o 
   0 -10   9        5.80        2.45      1.97 o 
   1 -10   9      290.24      291.50      9.56 o 
   2 -10   9      194.03      183.83      9.43 o 
   3 -10   9      132.93      133.03      7.66 o 
   4 -10   9        3.67        1.15      3.18 o 
   5 -10   9       37.72       39.39      5.65 o 
   6 -10   9        3.04       -0.19      3.59 o 
   7 -10   9        1.01        0.13      4.44 o 
  -5  -9   9      351.12      368.28     15.85 o 
  -4  -9   9      112.54      109.43      6.79 o 
  -2  -9   9       33.99       55.30      6.34 o 
  -1  -9   9      144.94      150.56      9.86 o 
   0  -9   9      104.65      106.70     12.17 o 
   1  -9   9       33.57       34.26      6.12 o 
   2  -9   9      164.03      145.45      7.30 o 
   3  -9   9      105.70      102.30      5.31 o 
   4  -9   9       26.68       38.18      4.99 o 
   5  -9   9        0.46       -2.41      2.99 o 
   6  -9   9       45.26       40.40      5.80 o 
   7  -9   9       26.56       30.19      4.79 o 
  -5  -8   9       20.37       22.64      4.53 o 
  -4  -8   9       64.79       57.35      5.28 o 
  -3  -8   9      795.89      845.98     32.45 o 
  -2  -8   9        7.76        8.59      3.44 o 
  -1  -8   9       96.29       80.42      6.94 o 
   0  -8   9      180.55      187.71      4.77 o 
   1  -8   9      942.00      970.60     20.40 o 
   2  -8   9        2.61        6.87      1.47 o 
   3  -8   9       87.71       90.97      8.28 o 
   4  -8   9      180.37      179.23      8.50 o 
   5  -8   9       35.61       32.94      4.93 o 
   6  -8   9       95.69       95.59      5.66 o 
   7  -8   9      282.78      296.90      9.39 o 
   8  -8   9        1.65        6.79      9.06 o 
  -6  -7   9      161.32      149.42     10.57 o 
  -5  -7   9      544.88      526.75     19.62 o 
  -4  -7   9      174.30      194.70      9.06 o 
  -3  -7   9       31.17       41.72      5.05 o 
  -2  -7   9        7.51        5.28      3.20 o 
  -1  -7   9       18.59       10.94      3.74 o 
   0  -7   9       17.34       11.90      1.20 o 
   1  -7   9       45.85       58.25      5.84 o 
   2  -7   9      170.13      158.09      4.56 o 
   3  -7   9      356.79      378.29      9.74 o 
   4  -7   9      111.77      101.24      5.42 o 
   5  -7   9      187.86      175.18      5.79 o 
   6  -7   9       46.52       47.21      6.84 o 
   7  -7   9       87.18       77.38      4.90 o 
   8  -7   9       34.95       51.87      5.30 o 
  -7  -6   9        9.10        3.77      4.53 o 
  -6  -6   9        1.65        0.00      3.02 o 
  -5  -6   9      120.55      127.54      8.30 o 
  -4  -6   9       22.89       24.15      3.77 o 
  -3  -6   9      124.83      141.13     15.47 o 
  -2  -6   9      160.96      177.75      8.79 o 
  -1  -6   9     1474.85     1595.44     37.06 o 
   0  -6   9       31.83       53.91      2.21 o 
   1  -6   9      347.48      352.34      5.31 o 
   2  -6   9      217.69      207.89      5.74 o 
   3  -6   9      808.12      743.30     14.95 o 
   4  -6   9       67.48       66.19      3.75 o 
   5  -6   9      194.07      192.48      6.79 o 
   6  -6   9      295.51      291.59      7.19 o 
   7  -6   9       75.99       80.20      8.85 o 
   8  -6   9      328.97      356.82     11.99 o 
  -7  -5   9      421.90      396.95     19.62 o 
  -6  -5   9       49.03       49.05      6.04 o 
  -5  -5   9       57.67       55.09      6.04 o 
  -4  -5   9      470.97      473.93     17.36 o 
  -3  -5   9      349.46      378.74      7.43 o 
  -2  -5   9      154.59      183.34      5.57 o 
  -1  -5   9      375.44      363.67      8.70 o 
   0  -5   9       20.65       15.42      1.78 o 
   1  -5   9      872.58      865.15     10.77 o 
   2  -5   9        8.09       10.07      1.50 o 
   3  -5   9      291.87      276.37      5.25 o 
   4  -5   9       54.28       44.63      4.61 o 
   5  -5   9     1278.67     1221.62     17.29 o 
   6  -5   9       17.66       20.32      2.53 o 
   7  -5   9      184.47      178.75      7.93 o 
   8  -5   9        5.35        1.91      3.98 o 
  -8  -4   9        1.86       -3.77      3.77 o 
  -7  -4   9       19.39       12.07      4.53 o 
  -6  -4   9      220.69      200.74     12.07 o 
  -5  -4   9      158.60      144.90      9.81 o 
  -4  -4   9      128.66      132.07      8.30 o 
  -3  -4   9      309.27      362.94      6.41 o 
  -2  -4   9      560.72      572.61      8.96 o 
  -1  -4   9     1344.55     1334.21     17.39 o 
   0  -4   9       44.86       51.58      1.67 o 
   1  -4   9      811.55      817.45     11.39 o 
   2  -4   9      225.87      222.28      3.55 o 
   3  -4   9      692.56      679.01     10.66 o 
   4  -4   9     1414.96     1311.98     16.40 o 
   5  -4   9      374.84      361.26      7.59 o 
   6  -4   9      170.02      172.80      6.04 o 
   7  -4   9      555.80      549.99     15.69 o 
   8  -4   9      256.10      258.43     12.00 o 
  -8  -3   9       53.92       54.34      8.30 o 
  -7  -3   9       62.17       62.64      8.30 o 
  -6  -3   9      523.30      513.93     21.89 o 
  -5  -3   9        1.59        0.25      1.74 o 
  -4  -3   9      319.20      335.04     11.75 o 
  -3  -3   9      356.14      380.93      5.93 o 
  -2  -3   9      857.62      906.57     11.26 o 
  -1  -3   9       42.02       53.07      1.70 o 
   0  -3   9       54.36       63.85      2.25 o 
   1  -3   9       13.36       15.44      0.85 o 
   2  -3   9      430.60      390.06      5.49 o 
   3  -3   9      248.98      244.19      4.36 o 
   4  -3   9       58.61       46.00      2.17 o 
   5  -3   9      323.28      315.57      7.46 o 
   6  -3   9      175.87      184.82      6.64 o 
   7  -3   9        7.82       10.06      3.79 o 
   8  -3   9       37.30       25.21      5.58 o 
  -8  -2   9      456.80      413.56     21.89 o 
  -7  -2   9      728.84      664.10     27.17 o 
  -6  -2   9       25.24       21.67      3.74 o 
  -5  -2   9      619.75      605.08     17.05 o 
  -4  -2   9      125.69      116.35      4.15 o 
  -3  -2   9      735.44      778.24      9.57 o 
  -2  -2   9     1470.21     1649.78     17.96 o 
  -1  -2   9      231.91      243.28      4.51 o 
   0  -2   9      252.35      246.59      3.15 o 
   1  -2   9     1062.82     1151.76     12.51 o 
   2  -2   9      522.06      492.46      7.00 o 
   3  -2   9       15.02        4.84      0.95 o 
   4  -2   9      137.92      139.89      3.49 o 
   5  -2   9     2108.42     2028.43     24.45 o 
   6  -2   9      582.80      595.81     12.96 o 
   7  -2   9      600.95      596.42     23.96 o 
   8  -2   9       15.99        7.92      7.92 o 
  -9  -1   9        0.04       -4.53      4.53 o 
  -8  -1   9       65.05       55.09      8.30 o 
  -7  -1   9       27.22       23.39      6.04 o 
  -6  -1   9       69.49       60.62      5.58 o 
  -5  -1   9       10.42        5.89      2.64 o 
  -4  -1   9       57.87       51.46      2.51 o 
  -3  -1   9      336.47      345.68      5.31 o 
  -2  -1   9        0.05        0.96      0.65 o 
  -1  -1   9      548.18      497.04      5.38 o 
   0  -1   9        0.55        1.65      0.76 o 
   1  -1   9      434.11      440.30      5.44 o 
   2  -1   9      335.55      418.13      5.57 o 
   3  -1   9      306.19      288.59      4.68 o 
   4  -1   9      951.70      933.79     11.99 o 
   5  -1   9     1204.18     1195.75     16.60 o 
   6  -1   9      423.99      423.31     10.34 o 
   7  -1   9        3.17        0.61      2.99 o 
   8  -1   9        0.11       -1.13      3.20 o 
  -9   0   9      329.45      369.79     21.89 o 
  -8   0   9      159.62      163.76     13.58 o 
  -7   0   9       50.97       69.43      8.30 o 
  -6   0   9      164.39      145.49      8.16 o 
  -5   0   9       59.65       60.20      2.83 o 
  -4   0   9       84.43       87.49      2.81 o 
  -3   0   9     2994.20     3147.23     29.93 o 
  -2   0   9     1461.26     1556.04     17.53 o 
  -1   0   9      458.74      534.50      6.39 o 
   0   0   9        5.09       13.50      1.46 o 
   1   0   9      638.22      795.37      8.54 o 
   2   0   9     1145.21     1290.76     13.01 o 
   3   0   9     1228.25     1282.86     13.39 o 
   4   0   9      189.21      185.18      4.68 o 
   5   0   9      663.03      660.30     10.90 o 
   6   0   9      109.39      101.99      4.06 o 
   7   0   9       60.63       54.23      5.71 o 
   8   0   9        0.01       -3.02      3.02 o 
  -9   1   9        6.47        3.02      5.28 o 
  -8   1   9       96.27       95.09     10.57 o 
  -7   1   9      201.79      205.05      6.89 o 
  -6   1   9      345.92      341.45      9.38 o 
  -5   1   9        1.44        1.72      1.60 o 
  -4   1   9      210.89      237.08      3.92 o 
  -3   1   9        9.97        5.76      0.96 o 
  -2   1   9      438.57      410.15      4.95 o 
  -1   1   9      396.61      395.62      5.43 o 
   0   1   9        9.76        6.47      0.96 o 
   1   1   9      732.33      742.80      8.96 o 
   2   1   9      610.14      648.41      7.84 o 
   3   1   9     2513.22     2482.57     24.08 o 
   4   1   9     2135.57     1993.25     24.48 o 
   5   1   9       12.73       11.41      2.10 o 
   6   1   9       99.09       96.04      5.40 o 
   7   1   9      138.70      138.25      7.08 o 
  -9   2   9      178.14      178.94     16.60 o 
  -8   2   9       39.79       32.43     11.32 o 
  -7   2   9       40.47       47.87      4.52 o 
  -6   2   9      145.26      132.39      5.17 o 
  -5   2   9     2279.00     2257.10     28.74 o 
  -4   2   9     1898.09     1877.20     18.84 o 
  -3   2   9      410.72      429.49      6.01 o 
  -2   2   9        6.35       17.60      1.20 o 
  -1   2   9     2807.81     3179.76     29.44 o 
   0   2   9      313.09      351.34      5.05 o 
   1   2   9      490.46      503.50      6.41 o 
   2   2   9       52.19       51.70      2.21 o 
   3   2   9      192.29      198.49      6.07 o 
   4   2   9      202.55      215.79      5.86 o 
   5   2   9       44.99       55.10      3.30 o 
   6   2   9       79.98       70.48      5.66 o 
   7   2   9        5.80        0.75      5.28 o 
  -9   3   9       10.40       10.57      5.28 o 
  -8   3   9       49.33       50.68      5.02 o 
  -7   3   9        0.51        2.48      2.29 o 
  -6   3   9      834.53      845.74     18.73 o 
  -5   3   9      198.96      199.78      5.23 o 
  -4   3   9      275.84      264.23      4.50 o 
  -3   3   9      105.34      105.90      2.66 o 
  -2   3   9      172.17      149.89      3.12 o 
  -1   3   9      620.00      561.86      7.23 o 
   0   3   9       48.44       83.67      2.38 o 
   1   3   9     2247.48     2249.79     24.80 o 
   2   3   9     2675.82     2623.60     39.71 o 
   3   3   9      542.31      522.92     10.50 o 
   4   3   9      602.90      576.95     15.03 o 
   5   3   9      638.91      595.43     14.06 o 
   6   3   9        9.88       11.32      6.04 o 
  -9   4   9        2.51       -4.53      4.53 o 
  -8   4   9        2.62       -0.12      3.77 o 
  -7   4   9      172.69      182.75      6.85 o 
  -6   4   9      464.55      452.47     13.07 o 
  -5   4   9      807.67      788.94     10.71 o 
  -4   4   9      365.53      375.54      7.96 o 
  -3   4   9      801.66      810.75     10.55 o 
  -2   4   9       41.10       28.23      1.51 o 
  -1   4   9       13.23       17.94      1.41 o 
   0   4   9      638.16      658.63      9.42 o 
   1   4   9      499.54      482.02      8.12 o 
   2   4   9      138.17      145.86      5.17 o 
   3   4   9      715.44      723.22     12.96 o 
   4   4   9      102.62      106.19      7.61 o 
   5   4   9      124.89      141.88     12.07 o 
   6   4   9        0.82        2.26      5.28 o 
  -9   5   9       25.22       26.28      5.26 o 
  -8   5   9       50.01       31.87      5.34 o 
  -7   5   9       64.76       69.72      6.12 o 
  -6   5   9      112.93      119.03      4.56 o 
  -5   5   9      143.68      136.43      5.77 o 
  -4   5   9       43.21       33.80      2.89 o 
  -3   5   9      666.56      642.32     12.15 o 
  -2   5   9      116.07      125.62      4.03 o 
  -1   5   9      183.31      178.83      4.31 o 
   0   5   9      956.95      907.23     13.50 o 
   1   5   9      250.92      237.70      5.98 o 
   2   5   9     1850.23     1699.01     31.73 o 
   3   5   9      225.65      202.28     12.45 o 
   4   5   9       34.84       30.54      6.04 o 
   5   5   9       69.19       75.47      9.81 o 
  -9   6   9        2.64        1.75      7.17 o 
  -8   6   9      128.89      143.09      8.79 o 
  -7   6   9      344.18      336.44     30.56 o 
  -6   6   9       96.49      105.26      4.80 o 
  -5   6   9        2.22        2.21      1.80 o 
  -4   6   9      596.22      574.07      9.85 o 
  -3   6   9      213.21      211.28      8.07 o 
  -2   6   9      445.42      439.43      8.44 o 
  -1   6   9      241.70      234.31      6.22 o 
   0   6   9      216.75      219.65      5.45 o 
   1   6   9     1152.39     1135.09     32.57 o 
   2   6   9      246.63      250.41     11.05 o 
   3   6   9      173.04      182.52      9.78 o 
   4   6   9      268.51      275.43     25.28 o 
   5   6   9        0.28       -0.75      4.53 o 
  -9   7   9       52.13       44.12      6.65 o 
  -8   7   9      177.94      181.05     10.40 o 
  -7   7   9       17.28       22.34     12.83 o 
  -6   7   9       33.84       32.26      3.51 o 
  -5   7   9      157.46      149.73      8.48 o 
  -4   7   9        1.41        4.28      1.76 o 
  -3   7   9       11.83       17.95      2.49 o 
  -2   7   9      314.90      307.47      7.57 o 
  -1   7   9        2.23        3.02      1.93 o 
   0   7   9      617.21      601.13     14.84 o 
   1   7   9      269.70      240.83     13.21 o 
   2   7   9       18.80       13.13      4.15 o 
   3   7   9       79.75       99.66      7.95 o 
   4   7   9        0.41        1.51      4.53 o 
  -8   8   9       55.72       47.82      7.92 o 
  -7   8   9        4.77       12.92      4.51 o 
  -6   8   9       42.50       42.22      3.53 o 
  -5   8   9      152.71      142.97      5.98 o 
  -4   8   9      272.26      280.07      7.29 o 
  -3   8   9       13.43        8.61      2.03 o 
  -2   8   9      910.06      860.51     19.70 o 
  -1   8   9     1133.14     1099.63     29.53 o 
   0   8   9      447.29      392.25     14.83 o 
   1   8   9      393.61      406.14     15.37 o 
   2   8   9      373.67      406.67     15.77 o 
   3   8   9        0.17        0.43      3.62 o 
  -8   9   9       51.16       52.94      6.65 o 
  -7   9   9        2.15       -0.83      3.11 o 
  -6   9   9        9.49       12.18      3.29 o 
  -5   9   9       74.40       69.50      4.85 o 
  -4   9   9       20.56       19.47      2.42 o 
  -3   9   9      110.62      125.16      8.70 o 
  -2   9   9       95.21       90.36      7.61 o 
  -1   9   9      155.69      155.01      9.43 o 
   0   9   9       30.74       42.08     13.21 o 
   1   9   9       16.74       25.87      5.02 o 
   2   9   9       67.93       76.70      7.61 o 
  -7  10   9       24.79       28.41      7.17 o 
  -6  10   9      301.17      319.41     15.79 o 
  -5  10   9        0.18       -1.92      1.92 o 
  -4  10   9       25.95       34.34      4.75 o 
  -3  10   9      583.02      595.32     34.71 o 
  -2  10   9      374.56      381.86     16.22 o 
  -1  10   9      395.51      376.35     15.90 o 
   0  10   9      238.69      264.28     13.41 o 
   1  10   9       33.60       41.20      9.43 o 
  -6  11   9       25.73       25.65      6.12 o 
  -5  11   9       40.08       44.23      7.19 o 
  -4  11   9      240.68      238.17     15.58 o 
  -3  11   9       15.21        6.56      4.91 o 
  -2  11   9       90.07       99.64      9.02 o 
  -1  11   9        0.01        0.33      4.17 o 
   0  11   9        0.09       -0.60      3.77 o 
   1 -13  10        0.37       -1.51      6.79 o 
   2 -13  10      152.52      176.43      9.38 o 
   3 -13  10       71.83       76.38      8.50 o 
  -1 -12  10        3.30       -0.34      4.71 o 
   0 -12  10        3.97        0.50      3.14 o 
   1 -12  10        6.71        8.05      3.80 o 
   2 -12  10        1.63        0.05      3.20 o 
   3 -12  10        2.87        7.11      3.75 o 
   4 -12  10       13.10       14.60      4.63 o 
   5 -12  10       11.97        8.88      4.75 o 
  -2 -11  10       16.93       15.78      5.58 o 
  -1 -11  10       62.23       60.10     10.57 o 
   0 -11  10      356.37      326.78     13.70 o 
   1 -11  10       32.49       33.74      4.20 o 
   2 -11  10       25.11       20.80      4.00 o 
   3 -11  10        1.29       -2.26      3.11 o 
   4 -11  10        0.48       -2.99      2.99 o 
   5 -11  10      899.57      898.95     35.01 o 
   6 -11  10       90.37       74.72      7.98 o 
  -4 -10  10       52.65       42.26      4.53 o 
  -2 -10  10       58.24       60.37      7.41 o 
  -1 -10  10       75.96       76.64      7.95 o 
   0 -10  10        3.07        6.47      2.24 o 
   1 -10  10        2.20        0.00      2.35 o 
   2 -10  10      171.24      157.12      7.68 o 
   3 -10  10      351.18      330.90     12.08 o 
   4 -10  10        0.65       -0.85      3.18 o 
   5 -10  10      313.13      305.82     12.71 o 
   6 -10  10       20.24       20.19      5.51 o 
   7 -10  10       24.12       19.87      7.59 o 
  -5  -9  10       12.84       12.07      3.77 o 
  -4  -9  10        5.91        3.02      2.26 o 
  -2  -9  10       78.34       81.66      7.61 o 
  -1  -9  10        0.51        0.75      3.20 o 
   0  -9  10      208.55      207.82      6.72 o 
   1  -9  10      224.57      213.84     20.70 o 
   2  -9  10       19.23       19.06      4.40 o 
   3  -9  10     1794.20     1760.42     41.88 o 
   4  -9  10      360.03      340.81     12.52 o 
   5  -9  10       18.61       22.58      5.17 o 
   6  -9  10      461.94      497.09     17.91 o 
   7  -9  10       69.67       66.77      5.23 o 
  -5  -8  10      112.82      104.90      7.55 o 
  -4  -8  10      317.21      305.64     12.07 o 
  -2  -8  10       54.91       60.72      7.17 o 
  -1  -8  10      244.70      243.53     11.93 o 
   0  -8  10      442.01      432.22     10.83 o 
   1  -8  10      875.05      914.40     19.84 o 
   2  -8  10      345.99      328.76      7.90 o 
   3  -8  10      270.80      284.41      9.91 o 
   4  -8  10       15.99        9.33      2.61 o 
   5  -8  10        3.36        2.17      3.43 o 
   6  -8  10      274.83      271.71     12.98 o 
   7  -8  10      179.03      190.75      7.67 o 
   8  -8  10        0.06        3.62      4.53 o 
  -6  -7  10       80.87       79.99      7.55 o 
  -5  -7  10        0.07        0.00      2.26 o 
  -4  -7  10       11.66        8.30      3.02 o 
  -3  -7  10        3.02       -1.58      2.90 o 
  -2  -7  10      688.46      658.38     20.26 o 
  -1  -7  10      165.55      176.80      9.56 o 
   0  -7  10      621.04      592.70      9.36 o 
   1  -7  10     2207.91     2216.28     39.39 o 
   2  -7  10     1120.42     1083.84     16.53 o 
   3  -7  10      533.27      524.84     12.23 o 
   4  -7  10     1445.15     1429.23     33.99 o 
   5  -7  10      222.58      228.80      6.55 o 
   6  -7  10       90.19       92.68      8.28 o 
   7  -7  10        2.36        4.11      3.20 o 
   8  -7  10        2.27        1.58      3.32 o 
  -7  -6  10        5.46       -1.51      3.77 o 
  -6  -6  10       18.17       20.38      4.53 o 
  -5  -6  10      168.30      151.69      9.06 o 
  -4  -6  10        0.02        0.75      2.26 o 
  -3  -6  10      316.00      332.56     13.99 o 
  -2  -6  10     1022.45      995.16     25.60 o 
  -1  -6  10      463.04      500.68     16.27 o 
   0  -6  10      937.34      933.32     13.91 o 
   1  -6  10      487.28      477.11      7.79 o 
   2  -6  10      255.98      271.49      7.68 o 
   3  -6  10       21.96       22.25      2.82 o 
   4  -6  10       64.43       67.27      3.86 o 
   5  -6  10       14.47        9.60      2.47 o 
   6  -6  10       72.16       73.72      3.96 o 
   7  -6  10        0.83        7.62      2.81 o 
   8  -6  10        1.76        3.37      3.61 o 
  -7  -5  10        6.90        1.51      3.77 o 
  -6  -5  10        7.39        5.28      3.77 o 
  -5  -5  10      168.04      153.20      9.81 o 
  -4  -5  10     1682.69     1557.63     46.03 o 
  -3  -5  10       55.78       65.40      3.10 o 
  -2  -5  10        7.37        4.76      1.31 o 
  -1  -5  10      600.77      572.26      8.63 o 
   0  -5  10      377.84      395.75      5.53 o 
   1  -5  10      546.22      504.82      7.26 o 
   2  -5  10     2289.62     2282.36     30.92 o 
   3  -5  10      416.40      378.42      7.69 o 
   4  -5  10      108.15      104.39      3.86 o 
   5  -5  10      781.14      772.13     12.62 o 
   6  -5  10      166.80      168.46      5.92 o 
   7  -5  10        5.37        8.75      3.32 o 
   8  -5  10       15.45       16.20      4.05 o 
  -8  -4  10        5.17       -3.02      4.53 o 
  -7  -4  10       64.14       58.86      7.55 o 
  -6  -4  10        0.10        6.04      3.77 o 
  -5  -4  10       78.68       74.71      6.79 o 
  -4  -4  10      175.99      165.27      9.81 o 
  -3  -4  10      162.08      162.45      3.94 o 
  -2  -4  10     2365.36     2463.51     30.76 o 
  -1  -4  10     1108.39     1131.20     12.73 o 
   0  -4  10     2757.54     3029.74     31.70 o 
   1  -4  10      643.94      748.39     10.83 o 
   2  -4  10      122.48      180.76      4.81 o 
   3  -4  10     1638.93     1596.70     17.56 o 
   4  -4  10       37.58       32.24      2.28 o 
   5  -4  10      178.02      190.72      5.54 o 
   6  -4  10        4.07        3.82      2.49 o 
   7  -4  10       38.30       43.78      4.75 o 
   8  -4  10       15.56       11.32      4.80 o 
  -8  -3  10       51.49       45.28      7.55 o 
  -7  -3  10      180.33      153.95     12.07 o 
  -6  -3  10      432.63      412.05     18.87 o 
  -5  -3  10      154.07      147.01      8.30 o 
  -4  -3  10       70.17       60.82      3.32 o 
  -3  -3  10      952.23      978.35     11.64 o 
  -2  -3  10     1292.60     1399.59     22.35 o 
  -1  -3  10     1362.46     1393.94     17.70 o 
   0  -3  10     3714.35     3929.02     48.24 o 
   1  -3  10       24.16       29.78      1.20 o 
   2  -3  10        9.93        6.87      1.03 o 
   3  -3  10     1026.79     1014.37     11.52 o 
   4  -3  10     1292.38     1321.24     16.74 o 
   5  -3  10       91.33       94.78      3.69 o 
   6  -3  10       37.56       42.34      3.92 o 
   7  -3  10       45.64       42.33      4.75 o 
   8  -3  10       75.49       73.32     13.96 o 
  -8  -2  10       22.35       13.58      6.04 o 
  -7  -2  10       75.13       72.45      9.06 o 
  -6  -2  10      154.66      148.03     11.32 o 
  -5  -2  10       23.71       24.59      3.44 o 
  -4  -2  10        0.09        1.23      1.41 o 
  -3  -2  10     1830.85     1950.23     24.23 o 
  -2  -2  10     6255.61     6913.56     75.11 o 
  -1  -2  10       31.97       58.38      2.03 o 
   0  -2  10      109.15      203.61      2.90 o 
   1  -2  10     1584.67     1497.03     14.99 o 
   2  -2  10     2136.75     2158.60     19.99 o 
   3  -2  10      124.96      122.80      3.06 o 
   4  -2  10        2.21        2.01      1.22 o 
   5  -2  10       22.32       27.37      2.52 o 
   6  -2  10        0.15        2.11      2.04 o 
   7  -2  10       43.94       53.50      5.08 o 
   8  -2  10       58.51       56.47      6.53 o 
  -9  -1  10       40.97       41.51      8.30 o 
  -8  -1  10      145.88      135.08     12.07 o 
  -7  -1  10      411.04      349.41     18.87 o 
  -6  -1  10      706.47      673.02     32.83 o 
  -5  -1  10      376.36      361.05     16.98 o 
  -4  -1  10      562.13      588.14     10.16 o 
  -3  -1  10      171.56      204.66      3.97 o 
  -2  -1  10      768.03      835.63      8.43 o 
  -1  -1  10      295.13      325.43      4.29 o 
   0  -1  10     1446.55     1545.86     15.30 o 
   1  -1  10      722.52      758.05      8.35 o 
   2  -1  10     1000.80     1051.73     11.12 o 
   3  -1  10     1126.18     1182.49     13.35 o 
   4  -1  10      129.09      131.29      4.02 o 
   5  -1  10       32.93       31.38      2.57 o 
   6  -1  10       56.21       61.19      4.47 o 
   7  -1  10      459.11      489.95     21.48 o 
   8  -1  10       17.53       17.73      4.27 o 
  -9   0  10        3.31       -2.26      5.28 o 
  -8   0  10        3.87        0.00      4.53 o 
  -7   0  10      479.00      432.42     21.13 o 
  -6   0  10       67.87       67.70      6.12 o 
  -5   0  10       97.33       98.36      3.52 o 
  -4   0  10     3607.07     3998.48     35.87 o 
  -3   0  10      138.90       82.99      2.34 o 
  -2   0  10       22.27       64.68      1.91 o 
  -1   0  10     1095.77     1045.10     11.07 o 
   0   0  10     2226.29     2213.67     18.88 o 
   1   0  10     2478.21     2531.71     22.88 o 
   2   0  10        0.06       -0.26      0.79 o 
   3   0  10      411.80      408.41      6.05 o 
   4   0  10       40.20       52.25      2.77 o 
   5   0  10        3.87        4.50      1.89 o 
   6   0  10        0.13        2.17      1.96 o 
   7   0  10        9.55        9.34      3.88 o 
  -9   1  10       24.87       17.36      6.79 o 
  -8   1  10      310.48      299.60     18.87 o 
  -7   1  10      108.96       99.48      4.95 o 
  -6   1  10      102.24      103.81     10.24 o 
  -5   1  10      130.24      123.70      5.03 o 
  -4   1  10        0.02        1.67      0.92 o 
  -3   1  10      278.34      248.24      4.99 o 
  -2   1  10     2094.42     2157.34     18.84 o 
  -1   1  10     1825.61     1937.12     17.91 o 
   0   1  10      593.42      697.45      7.91 o 
   1   1  10     1931.32     1924.12     18.20 o 
   2   1  10       95.12       91.15      2.84 o 
   3   1  10      473.66      471.80      7.78 o 
   4   1  10        8.46       18.16      2.18 o 
   5   1  10       54.74       49.88      3.39 o 
   6   1  10       59.25       58.26      4.47 o 
   7   1  10        0.12       -0.13      3.07 o 
  -9   2  10      143.16      148.67     14.34 o 
  -8   2  10        0.50        5.09      3.40 o 
  -7   2  10       16.16       13.78      2.80 o 
  -6   2  10      382.40      411.15      9.67 o 
  -5   2  10     1607.39     1531.39     22.13 o 
  -4   2  10      225.43      196.35      4.01 o 
  -3   2  10        2.97        7.78      1.15 o 
  -2   2  10       95.74       83.05      2.62 o 
  -1   2  10     2125.94     2073.79     19.35 o 
   0   2  10      760.61      706.46      8.19 o 
   1   2  10      378.59      355.60      5.26 o 
   2   2  10      336.47      301.49      5.50 o 
   3   2  10       16.73       17.30      1.82 o 
   4   2  10       25.90       20.77      2.37 o 
   5   2  10      107.45      100.63      4.79 o 
   6   2  10       66.32       64.45      5.66 o 
   7   2  10        0.28        0.00      6.04 o 
  -9   3  10       83.62       83.01      8.30 o 
  -8   3  10        5.61        1.37      2.90 o 
  -7   3  10        7.91        6.68      2.56 o 
  -6   3  10      115.79      112.76      5.14 o 
  -5   3  10     1966.33     1870.25     25.16 o 
  -4   3  10      673.71      644.74      8.51 o 
  -3   3  10     1942.36     1922.35     18.45 o 
  -2   3  10      375.48      351.14      5.23 o 
  -1   3  10      656.72      660.04      8.35 o 
   0   3  10       20.21       20.29      1.45 o 
   1   3  10       38.02       42.69      2.20 o 
   2   3  10      326.76      327.61      6.48 o 
   3   3  10        2.04        0.50      1.47 o 
   4   3  10      189.42      178.93      5.85 o 
   5   3  10       16.16       19.20      2.70 o 
   6   3  10       21.15       27.17      7.55 o 
  -9   4  10       23.84       30.19      6.79 o 
  -8   4  10       99.20       89.09      6.88 o 
  -7   4  10      206.25      201.01      7.38 o 
  -6   4  10       38.55       37.96      4.03 o 
  -5   4  10      355.79      351.82      6.96 o 
  -4   4  10        1.97        2.66      1.12 o 
  -3   4  10     1219.54     1215.73     13.67 o 
  -2   4  10      239.26      206.97      3.94 o 
  -1   4  10      874.57      861.99     10.92 o 
   0   4  10      597.50      564.94      8.64 o 
   1   4  10       19.91       19.62      2.02 o 
   2   4  10       78.18       66.96      3.47 o 
   3   4  10       44.33       51.12      3.16 o 
   4   4  10      296.90      300.51     13.00 o 
   5   4  10      130.14      129.80     12.07 o 
   6   4  10        3.09        3.02      5.28 o 
  -9   5  10       13.07        9.43      6.41 o 
  -8   5  10       72.57       75.77      6.88 o 
  -7   5  10      403.06      385.83     19.62 o 
  -6   5  10       54.10       49.86      4.69 o 
  -5   5  10     1393.38     1367.75     18.97 o 
  -4   5  10      717.74      711.23     11.52 o 
  -3   5  10      564.06      570.55      9.73 o 
  -2   5  10       84.97       94.95      3.45 o 
  -1   5  10        4.56        8.40      1.52 o 
   0   5  10      274.93      260.27      6.87 o 
   1   5  10       62.84       63.45      3.39 o 
   2   5  10      141.05      145.65      6.90 o 
   3   5  10       27.22       19.12      4.33 o 
   4   5  10        1.10       -0.52      3.20 o 
   5   5  10        1.34        0.75      4.53 o 
  -9   6  10        7.78       14.06     10.94 o 
  -8   6  10        3.35        5.14      4.17 o 
  -7   6  10       40.75       31.99      5.05 o 
  -6   6  10       21.06       21.10      3.70 o 
  -5   6  10       43.90       38.93      4.35 o 
  -4   6  10       11.65       10.76      2.11 o 
  -3   6  10       71.50       64.26      3.33 o 
  -2   6  10      547.41      542.62     11.34 o 
  -1   6  10        1.33        1.79      1.58 o 
   0   6  10      269.89      261.81      6.64 o 
   1   6  10      230.22      223.14      8.59 o 
   2   6  10      410.34      429.16     16.23 o 
   3   6  10      164.67      205.18     10.85 o 
   4   6  10       24.11       13.84      4.71 o 
   5   6  10       36.57       29.43      7.55 o 
  -9   7  10        0.55       -3.74      3.74 o 
  -8   7  10      202.77      193.84     10.67 o 
  -7   7  10      600.65      637.96     19.47 o 
  -6   7  10      157.39      167.55      6.75 o 
  -5   7  10      198.93      217.00      6.54 o 
  -4   7  10      734.45      752.90     12.17 o 
  -3   7  10       57.89       61.56      3.89 o 
  -2   7  10       14.14       16.01      2.26 o 
  -1   7  10       82.33       78.47      3.37 o 
   0   7  10       13.68       15.96      2.99 o 
   1   7  10       36.06       40.64      6.79 o 
   2   7  10      250.79      221.65     15.09 o 
   3   7  10        2.13        1.22      3.44 o 
   4   7  10        1.87        4.53      5.28 o 
  -8   8  10       10.37       17.12      5.05 o 
  -7   8  10       43.55       48.70     11.70 o 
  -6   8  10      388.52      398.81     12.19 o 
  -5   8  10       11.73        6.28      2.53 o 
  -4   8  10      148.50      157.36      7.28 o 
  -3   8  10        0.11       -1.31      1.72 o 
  -2   8  10      192.34      180.27     13.67 o 
  -1   8  10       10.22       19.02     10.19 o 
   0   8  10        0.08        2.83      3.07 o 
   1   8  10       88.87       96.96     13.96 o 
   2   8  10       78.12       84.38     12.83 o 
   3   8  10       36.21       34.87      5.98 o 
  -8   9  10        3.50       -1.51      5.28 o 
  -7   9  10       26.63       21.28      6.79 o 
  -6   9  10      374.55      397.60     14.32 o 
  -5   9  10       53.82       69.17      4.94 o 
  -4   9  10       11.21       10.60      2.43 o 
  -3   9  10       37.60       38.51      5.80 o 
  -2   9  10        3.28       -0.75      3.20 o 
  -1   9  10      144.55      138.99      9.24 o 
   0   9  10      131.80      130.01      9.81 o 
   1   9  10       73.43       64.94      7.24 o 
   2   9  10        2.24       -1.81      3.98 o 
  -7  10  10       44.10       52.57      6.41 o 
  -6  10  10        0.02        7.30      4.50 o 
  -5  10  10       98.03      108.05      6.91 o 
  -4  10  10       48.73       40.32      5.19 o 
  -3  10  10       42.42       48.30      6.88 o 
  -2  10  10       33.67       35.62      5.98 o 
  -1  10  10       42.87       30.63      5.98 o 
   0  10  10       81.89       96.44      8.70 o 
   1  10  10       38.22       26.30      7.17 o 
  -6  11  10       29.09       30.27      6.65 o 
  -5  11  10        1.12        6.04      4.80 o 
  -4  11  10        3.77        0.07      3.18 o 
  -3  11  10       19.41       35.45      8.30 o 
  -2  11  10      109.20      118.07      9.78 o 
  -1  11  10       16.79       12.11      4.88 o 
   2 -13  11       50.93       28.68     12.07 o 
  -1 -12  11       37.59       43.49     11.70 o 
   0 -12  11       64.97       57.65      4.96 o 
   1 -12  11      167.78      179.14      8.54 o 
   2 -12  11      371.32      411.32     20.09 o 
   3 -12  11      107.34      108.37      7.96 o 
   4 -12  11       55.05       52.83     10.32 o 
   5 -12  11       45.48       60.18      7.64 o 
  -2 -11  11        6.68        5.28      6.79 o 
  -1 -11  11       20.78       16.60      5.87 o 
   0 -11  11        6.51       11.79      3.13 o 
   1 -11  11      195.65      199.05     11.07 o 
   2 -11  11       79.06       85.57      9.67 o 
   3 -11  11        6.35        7.09      3.52 o 
   4 -11  11       11.08       12.32      4.41 o 
   5 -11  11      112.85      129.95      9.52 o 
   6 -11  11      104.10      113.90      9.41 o 
  -2 -10  11        1.66        2.97      6.41 o 
  -1 -10  11      100.63      108.61      9.56 o 
   0 -10  11      825.92      875.74     19.39 o 
   1 -10  11      480.03      502.30     14.09 o 
   2 -10  11      346.64      349.99     12.07 o 
   3 -10  11      213.15      213.79      9.75 o 
   4 -10  11      579.18      591.44     18.04 o 
   5 -10  11       10.43        8.93      4.63 o 
   6 -10  11      257.50      250.33     12.45 o 
   7 -10  11       67.91       45.52      8.49 o 
  -4  -9  11      113.13      110.18      6.04 o 
  -2  -9  11       71.28       99.83      8.49 o 
  -1  -9  11       63.21       72.25      7.41 o 
   0  -9  11        0.25       -0.91      1.92 o 
   1  -9  11       26.70       24.10      3.57 o 
   2  -9  11       27.88       24.08      4.10 o 
   3  -9  11       93.98       97.10      6.76 o 
   4  -9  11      194.11      193.06      9.88 o 
   5  -9  11      149.63      167.31      9.70 o 
   6  -9  11        0.66        0.83      4.10 o 
   7  -9  11       67.32       63.52      4.21 o 
  -5  -8  11        1.43       -3.02      3.02 o 
  -4  -8  11       39.84       37.73      4.53 o 
  -2  -8  11      288.38      302.91     13.31 o 
  -1  -8  11      345.71      376.39     15.45 o 
   0  -8  11     1073.42     1120.61     22.43 o 
   1  -8  11      499.48      516.17     13.69 o 
   2  -8  11     1125.43     1144.95     20.04 o 
   3  -8  11      368.88      347.53     14.81 o 
   4  -8  11      156.70      159.60      8.64 o 
   5  -8  11      313.47      324.16     17.35 o 
   6  -8  11       61.20       64.09      4.36 o 
   7  -8  11        9.89        8.63      3.48 o 
  -6  -7  11       48.34       43.77      6.04 o 
  -5  -7  11       85.98       82.26      6.79 o 
  -4  -7  11      409.72      427.89     15.85 o 
  -3  -7  11      238.11      263.00     11.74 o 
  -2  -7  11       92.43      105.55      7.72 o 
  -1  -7  11      119.93      133.25     16.98 o 
   0  -7  11      225.18      202.30      7.81 o 
   1  -7  11        2.49        5.47      2.40 o 
   2  -7  11       21.08       24.24      2.41 o 
   3  -7  11      278.61      286.05      9.05 o 
   4  -7  11        1.96        2.62      2.30 o 
   5  -7  11       10.03        5.91      2.25 o 
   6  -7  11       71.03       59.16      4.47 o 
   7  -7  11       18.71       19.11      3.65 o 
   8  -7  11        5.34        6.70      3.61 o 
  -7  -6  11       51.84       37.73      6.79 o 
  -6  -6  11        1.29        0.75      3.77 o 
  -5  -6  11       64.96       68.67      6.79 o 
  -4  -6  11       86.90       76.98      6.79 o 
  -3  -6  11      449.02      468.64     16.37 o 
  -2  -6  11     1223.10     1312.67     32.28 o 
  -1  -6  11      749.02      759.04     11.25 o 
   0  -6  11      409.59      418.67      8.20 o 
   1  -6  11     1360.01     1321.84     18.81 o 
   2  -6  11        9.63       15.75      2.08 o 
   3  -6  11      601.18      578.43     13.19 o 
   4  -6  11      244.39      222.71      6.44 o 
   5  -6  11       22.15       22.87      2.76 o 
   6  -6  11       26.60       20.78      2.96 o 
   7  -6  11      225.79      243.29     13.51 o 
   8  -6  11        0.03        0.38      3.32 o 
  -7  -5  11       99.68       81.50      9.06 o 
  -6  -5  11        2.04        3.02      3.77 o 
  -5  -5  11      120.14      133.58      9.06 o 
  -4  -5  11      333.00      340.35     15.09 o 
  -3  -5  11     2173.44     2230.51     45.11 o 
  -2  -5  11       38.03       35.01      1.81 o 
  -1  -5  11      116.46      108.12      3.11 o 
   0  -5  11      411.06      438.81      6.23 o 
   1  -5  11        6.42        8.88      1.52 o 
   2  -5  11      148.79      139.96      4.17 o 
   3  -5  11      326.46      324.36     10.06 o 
   4  -5  11      551.32      518.44     10.41 o 
   5  -5  11       30.38       27.83      2.70 o 
   6  -5  11        1.04        2.26      2.04 o 
   7  -5  11       45.41       43.82      4.75 o 
   8  -5  11       47.52       48.98      8.52 o 
  -8  -4  11        0.27        0.75      4.53 o 
  -7  -4  11       40.86       36.98      6.79 o 
  -6  -4  11        0.11        0.75      3.02 o 
  -5  -4  11       41.95       46.79      6.04 o 
  -4  -4  11      160.74      147.91      9.81 o 
  -3  -4  11      283.07      288.84      7.67 o 
  -2  -4  11       19.59       23.59      1.87 o 
  -1  -4  11      240.15      219.76      3.94 o 
   0  -4  11      307.73      288.77      5.15 o 
   1  -4  11      375.68      370.16      6.52 o 
   2  -4  11      108.65       98.77      2.84 o 
   3  -4  11      158.38      186.49      4.92 o 
   4  -4  11      389.63      381.93      7.79 o 
   5  -4  11        6.65        8.86      2.11 o 
   6  -4  11      433.12      441.60     10.85 o 
   7  -4  11        9.99        5.43      3.42 o 
   8  -4  11       90.71       89.43      8.00 o 
  -8  -3  11       12.51        9.06      5.28 o 
  -7  -3  11        3.38        3.02      3.77 o 
  -6  -3  11      415.91      403.74     18.87 o 
  -5  -3  11     1357.27     1401.19     49.43 o 
  -4  -3  11       24.19       25.85      2.61 o 
  -3  -3  11      171.50      165.76      4.16 o 
  -2  -3  11      872.12      882.34     11.58 o 
  -1  -3  11     1260.10     1169.18     15.28 o 
   0  -3  11       25.29       39.18      1.95 o 
   1  -3  11      191.96      178.89      3.02 o 
   2  -3  11      231.66      255.65      4.90 o 
   3  -3  11       55.03       72.64      2.72 o 
   4  -3  11      553.13      538.11      8.99 o 
   5  -3  11       12.09       13.62      2.49 o 
   6  -3  11        0.06        4.35      2.72 o 
   7  -3  11        1.09        4.18      3.32 o 
   8  -3  11       25.42       26.90      5.58 o 
  -8  -2  11       30.91       17.36      6.04 o 
  -7  -2  11      228.78      240.74     15.09 o 
  -6  -2  11       14.40       19.46      3.98 o 
  -5  -2  11      248.93      266.22     10.63 o 
  -4  -2  11       72.70       88.47      4.60 o 
  -3  -2  11      578.49      622.78      9.53 o 
  -2  -2  11       56.55       60.19      2.30 o 
  -1  -2  11     1986.88     2010.77     24.06 o 
   0  -2  11      435.87      454.31      5.51 o 
   1  -2  11     1645.77     1878.51     18.54 o 
   2  -2  11       85.21       95.31      2.55 o 
   3  -2  11       77.59       71.39      2.50 o 
   4  -2  11      145.09      130.02      4.19 o 
   5  -2  11       17.54       17.53      2.55 o 
   6  -2  11      156.85      146.29      8.50 o 
   7  -2  11      217.31      218.86      8.96 o 
   8  -2  11        1.28        1.79      4.17 o 
  -9  -1  11       22.90       15.09      6.79 o 
  -8  -1  11       15.22       15.85      6.04 o 
  -7  -1  11      577.06      589.39     26.41 o 
  -6  -1  11      520.58      496.73     21.51 o 
  -5  -1  11       89.82       92.33      6.65 o 
  -4  -1  11      429.10      406.41      7.44 o 
  -3  -1  11     1854.01     1719.43     19.17 o 
  -2  -1  11      249.30      217.97      3.20 o 
  -1  -1  11      321.47      362.64      4.83 o 
   0  -1  11       30.54       29.86      1.43 o 
   1  -1  11      951.51     1005.53     12.48 o 
   2  -1  11      131.28      127.62      2.99 o 
   3  -1  11      657.93      611.85      7.98 o 
   4  -1  11       39.26       41.28      2.57 o 
   5  -1  11        8.83        6.82      1.91 o 
   6  -1  11        9.28        5.74      2.53 o 
   7  -1  11       56.13       58.27      5.56 o 
  -9   0  11       98.97      101.88     12.07 o 
  -8   0  11       20.45       29.43      7.55 o 
  -7   0  11        4.25        8.30      4.53 o 
  -6   0  11      771.02      727.50     23.39 o 
  -5   0  11      470.92      454.54      7.85 o 
  -4   0  11      387.84      392.13      5.41 o 
  -3   0  11      598.93      635.54      7.63 o 
  -2   0  11     3336.39     3489.49     30.43 o 
  -1   0  11      725.71      833.19      9.46 o 
   0   0  11       22.28       35.43      1.86 o 
   1   0  11      120.57      106.43      2.44 o 
   2   0  11      160.36      165.53      3.49 o 
   3   0  11       32.65       43.97      2.26 o 
   4   0  11       37.90       43.96      2.80 o 
   5   0  11      314.72      306.02      6.80 o 
   6   0  11      241.84      252.47      8.61 o 
   7   0  11      115.27      120.81      8.10 o 
  -9   1  11       54.43       54.34      9.81 o 
  -8   1  11      101.93       89.05     10.57 o 
  -7   1  11       13.12       11.32      4.53 o 
  -6   1  11        9.48       10.00      3.07 o 
  -5   1  11      727.01      693.81     12.88 o 
  -4   1  11      708.16      680.31      9.61 o 
  -3   1  11       33.47       38.48      2.05 o 
  -2   1  11       78.64      103.93      2.43 o 
  -1   1  11      809.72      846.86      9.27 o 
   0   1  11       48.78       53.04      1.90 o 
   1   1  11      286.25      306.66      4.86 o 
   2   1  11      735.17      677.00      8.76 o 
   3   1  11      863.40      853.06     11.93 o 
   4   1  11       60.26       50.57      3.43 o 
   5   1  11      100.43      111.21      4.46 o 
   6   1  11        0.86        2.85      2.61 o 
   7   1  11       79.19       87.93      7.55 o 
  -9   2  11        3.83        2.26      5.28 o 
  -8   2  11      230.77      232.92      9.35 o 
  -7   2  11      220.68      217.91     12.14 o 
  -6   2  11      131.12      131.03      5.44 o 
  -5   2  11      301.94      304.24      7.16 o 
  -4   2  11      192.32      202.06      4.68 o 
  -3   2  11       17.31       37.61      1.85 o 
  -2   2  11      113.64      121.05      2.88 o 
  -1   2  11      511.45      561.54      7.12 o 
   0   2  11     1203.20     1231.49     12.75 o 
   1   2  11       25.01       19.53      1.47 o 
   2   2  11        0.57        0.43      1.16 o 
   3   2  11        2.47        0.86      1.48 o 
   4   2  11      564.49      580.51     11.19 o 
   5   2  11      101.25      111.85      5.33 o 
   6   2  11       21.98       20.00      3.77 o 
  -9   3  11       24.50       23.39      5.28 o 
  -8   3  11       15.60       18.87      4.17 o 
  -7   3  11        2.95        2.03      2.34 o 
  -6   3  11      576.49      583.06     12.67 o 
  -5   3  11        3.07        1.85      1.55 o 
  -4   3  11        2.23        3.93      1.34 o 
  -3   3  11      445.49      454.68      6.38 o 
  -2   3  11      764.07      822.04      9.55 o 
  -1   3  11      121.76      121.87      3.18 o 
   0   3  11      361.68      299.02      7.77 o 
   1   3  11     2882.03     2870.81     33.55 o 
   2   3  11       22.43       26.77      2.87 o 
   3   3  11      139.92      150.81      5.51 o 
   4   3  11       48.87       59.56      4.43 o 
   5   3  11      127.24      132.58      6.50 o 
   6   3  11      190.52      221.87     16.60 o 
  -9   4  11      109.77      106.41      9.81 o 
  -8   4  11      120.12      123.21      7.79 o 
  -7   4  11      169.90      180.25      7.19 o 
  -6   4  11      712.13      688.77     21.68 o 
  -5   4  11      300.26      291.71      6.77 o 
  -4   4  11      859.31      815.95     10.48 o 
  -3   4  11      126.05      143.61      3.70 o 
  -2   4  11      123.84      130.58      3.60 o 
  -1   4  11      622.12      595.29      9.12 o 
   0   4  11      158.65      140.45      4.74 o 
   1   4  11      234.99      237.44      6.00 o 
   2   4  11      278.09      257.92      7.08 o 
   3   4  11      326.72      301.05      7.81 o 
   4   4  11       21.32       26.82      5.05 o 
   5   4  11       21.62       23.39      6.79 o 
   6   4  11       17.64       18.11      7.55 o 
  -9   5  11       45.86       55.09      6.53 o 
  -8   5  11       23.57       26.32     10.19 o 
  -7   5  11        0.30       -2.64      3.07 o 
  -6   5  11        1.92        5.13      3.42 o 
  -5   5  11     1296.54     1298.44     20.21 o 
  -4   5  11      536.43      534.40      9.03 o 
  -3   5  11        0.82       -0.53      1.60 o 
  -2   5  11        0.39        0.35      1.25 o 
  -1   5  11     1154.32     1138.62     17.34 o 
   0   5  11      116.76      127.31      4.87 o 
   1   5  11        0.16        1.11      1.54 o 
   2   5  11      329.08      326.80      7.77 o 
   3   5  11      166.91      197.36     15.09 o 
   4   5  11      375.20      388.65     27.17 o 
   5   5  11      303.58      316.96     20.38 o 
  -9   6  11       38.65       42.98     10.94 o 
  -8   6  11      160.20      159.04      9.86 o 
  -7   6  11       87.91       98.69      7.55 o 
  -6   6  11      101.76      117.57      7.97 o 
  -5   6  11       39.43       48.45      3.41 o 
  -4   6  11        9.25        8.10      1.89 o 
  -3   6  11     1479.21     1420.57     20.64 o 
  -2   6  11      207.75      197.65      5.72 o 
  -1   6  11       74.66       82.24      4.12 o 
   0   6  11       20.14       15.69      2.15 o 
   1   6  11      172.60      146.26      6.99 o 
   2   6  11       57.16       56.48      7.92 o 
   3   6  11       15.14       14.67      4.71 o 
   4   6  11       34.60       27.65      6.79 o 
  -8   7  11       35.53       37.26      5.87 o 
  -7   7  11      154.79      165.16     10.94 o 
  -6   7  11       89.59       79.47      6.75 o 
  -5   7  11       48.43       44.20      3.53 o 
  -4   7  11       53.69       56.03      3.60 o 
  -3   7  11       55.91       50.07      3.60 o 
  -2   7  11       82.13       67.43      3.87 o 
  -1   7  11        1.34        0.45      1.61 o 
   0   7  11        7.92        7.37      3.20 o 
   1   7  11      148.82      155.68     10.94 o 
   2   7  11      175.37      192.09     10.85 o 
   3   7  11      362.04      386.15     15.90 o 
   4   7  11      617.62      693.54     31.70 o 
  -8   8  11       29.50       43.68     15.09 o 
  -7   8  11      134.20      151.24      9.33 o 
  -6   8  11       30.66       34.57      4.31 o 
  -5   8  11      148.00      142.22      5.53 o 
  -4   8  11       35.90       32.99      3.06 o 
  -3   8  11       48.47       46.46      3.47 o 
  -2   8  11       22.67       20.15      2.54 o 
  -1   8  11        5.14        4.59      3.44 o 
   0   8  11       11.53        6.41      5.66 o 
   1   8  11        2.65        3.23      3.62 o 
   2   8  11       85.91       91.17      8.16 o 
   3   8  11      153.52      181.31     21.51 o 
  -7   9  11      110.27      126.22      9.02 o 
  -6   9  11       15.76        9.76      4.17 o 
  -5   9  11       53.95       53.34      4.75 o 
  -4   9  11        2.02        0.79      2.07 o 
  -3   9  11        0.65       -3.09      3.40 o 
  -2   9  11       38.52       51.16      9.43 o 
  -1   9  11      199.95      195.16     13.21 o 
   0   9  11      196.60      207.74     12.83 o 
   1   9  11       85.16       72.98      7.61 o 
   2   9  11      393.37      404.32     17.51 o 
  -7  10  11       14.64        7.50      4.53 o 
  -6  10  11        0.01        0.75      3.20 o 
  -5  10  11        9.76        4.53      2.46 o 
  -4  10  11       48.42       40.67      6.74 o 
  -3  10  11        0.82        1.66      3.77 o 
  -2  10  11       61.56       65.15      7.41 o 
  -1  10  11       51.04       41.96     10.19 o 
   0  10  11       55.45       65.82      7.61 o 
  -5  11  11       64.49       63.97     11.32 o 
  -4  11  11        0.60        1.36      3.43 o 
  -3  11  11       21.86       18.94      5.80 o 
  -2  11  11       18.88       16.88      6.79 o 
  -1  11  11       13.57       11.77     10.94 o 
  -1 -12  12        0.15        5.50      5.58 o 
   0 -12  12       82.59       88.11      6.05 o 
   1 -12  12       45.55       44.72      5.25 o 
   2 -12  12        2.56       -3.96      4.14 o 
   3 -12  12       15.30       16.49      4.71 o 
   4 -12  12       12.30        7.35      4.55 o 
  -2 -11  12       75.57       75.47     12.07 o 
  -1 -11  12       12.28       16.98      5.87 o 
   0 -11  12      105.42      108.81      6.11 o 
   1 -11  12        0.90       -1.31      2.54 o 
   2 -11  12      477.70      502.22     15.62 o 
   3 -11  12       70.21       72.24     10.19 o 
   4 -11  12       20.50       15.19      4.71 o 
   5 -11  12      255.21      274.16     16.42 o 
   6 -11  12       93.16      104.67      9.29 o 
  -2 -10  12       10.63        2.62      4.51 o 
  -1 -10  12       11.19       13.76      5.58 o 
   0 -10  12        8.49        4.09      2.92 o 
   1 -10  12        4.86        1.85      2.89 o 
   2 -10  12        1.61       -2.61      2.61 o 
   3 -10  12      164.36      160.59      8.87 o 
   4 -10  12      136.84      139.94      8.99 o 
   5 -10  12       40.35       41.94     11.31 o 
   6 -10  12        2.00       -2.59      5.61 o 
  -4  -9  12      110.30      114.71      6.79 o 
  -2  -9  12       67.39       77.17      8.68 o 
  -1  -9  12       79.86       74.75     10.57 o 
   0  -9  12      534.96      508.10     13.26 o 
   1  -9  12       96.12       98.77      6.00 o 
   2  -9  12       74.01       83.37      4.03 o 
   3  -9  12      802.27      778.38     20.29 o 
   4  -9  12       44.86       60.48      9.63 o 
   5  -9  12       12.46       16.03      4.41 o 
   6  -9  12       58.87       65.86     12.83 o 
   7  -9  12       88.94       77.97      7.78 o 
  -5  -8  12        3.45        6.79      3.77 o 
  -4  -8  12      144.06      151.69      8.30 o 
  -2  -8  12       33.87       35.47      5.87 o 
  -1  -8  12       34.48       27.19      5.34 o 
   0  -8  12      127.57      109.28      8.57 o 
   1  -8  12      929.39      891.89     20.10 o 
   2  -8  12      103.67      119.70      5.29 o 
   3  -8  12       10.07        7.69      2.73 o 
   4  -8  12      206.51      205.46     11.61 o 
   5  -8  12       13.98       18.11      5.34 o 
   6  -8  12       46.33       55.99      5.05 o 
   7  -8  12      109.90      110.52      8.26 o 
  -6  -7  12        1.70        3.02      3.77 o 
  -5  -7  12        3.45        0.00      3.02 o 
  -4  -7  12       88.09       89.05      7.55 o 
  -3  -7  12      164.85      159.93      6.12 o 
  -2  -7  12       88.99       78.05      7.19 o 
  -1  -7  12      271.99      261.02     10.78 o 
   0  -7  12        0.19       -0.22      2.20 o 
   1  -7  12     1474.13     1516.43     21.25 o 
   2  -7  12       51.53       45.84      4.68 o 
   3  -7  12      136.37      132.30     11.11 o 
   4  -7  12       45.80       47.56      4.93 o 
   5  -7  12       63.74       57.33      3.85 o 
   6  -7  12      332.40      316.54      9.45 o 
   7  -7  12      215.98      211.62      8.96 o 
  -7  -6  12       66.56       54.34      7.55 o 
  -6  -6  12      187.29      190.93     12.07 o 
  -5  -6  12       11.75       12.83      3.77 o 
  -4  -6  12        5.26        6.04      3.02 o 
  -3  -6  12        0.54        7.22      2.20 o 
  -2  -6  12      351.23      360.04      6.30 o 
  -1  -6  12     1654.12     1691.19     25.62 o 
   0  -6  12      462.78      420.69     11.32 o 
   1  -6  12       78.71       87.95      3.50 o 
   2  -6  12     1830.17     1762.58     28.69 o 
   3  -6  12       83.02       85.64      7.21 o 
   4  -6  12       13.01       12.59      2.06 o 
   5  -6  12       21.40       18.28      2.74 o 
   6  -6  12      118.61      113.98      5.22 o 
   7  -6  12      124.52      132.61      6.50 o 
  -7  -5  12        1.37       -3.02      3.77 o 
  -6  -5  12       29.50       30.94      5.28 o 
  -5  -5  12      135.22      125.27      9.06 o 
  -4  -5  12      286.64      289.79     14.34 o 
  -3  -5  12     1595.44     1580.58     34.58 o 
  -2  -5  12        4.38        1.73      1.27 o 
  -1  -5  12      838.75      833.12     12.57 o 
   0  -5  12      100.73      133.53      3.46 o 
   1  -5  12      374.99      344.68      9.04 o 
   2  -5  12        0.79        2.94      1.50 o 
   3  -5  12        0.46        1.12      1.34 o 
   4  -5  12     1372.92     1336.97     20.62 o 
   5  -5  12      660.44      632.70     11.36 o 
   6  -5  12       44.53       53.95      3.89 o 
   7  -5  12       75.11       86.51      6.07 o 
   8  -5  12      229.90      235.47     10.85 o 
  -7  -4  12        3.00        5.28      4.53 o 
  -6  -4  12       36.50       40.00      6.04 o 
  -5  -4  12      529.79      539.58     21.89 o 
  -4  -4  12      904.65      874.65     30.19 o 
  -3  -4  12     1540.85     1552.94     33.86 o 
  -2  -4  12     1415.00     1341.68     16.26 o 
  -1  -4  12      523.53      512.92      7.56 o 
   0  -4  12     1435.49     1448.22     20.07 o 
   1  -4  12     1124.01     1126.79     16.94 o 
   2  -4  12        7.28        7.66      1.04 o 
   3  -4  12      197.80      171.87      4.75 o 
   4  -4  12       18.25       17.83      2.30 o 
   5  -4  12      132.95      138.23      5.02 o 
   6  -4  12       18.91       22.51      3.26 o 
   7  -4  12        2.01        1.38      3.18 o 
   8  -4  12        4.96        7.75      4.05 o 
  -8  -3  12        1.04        0.75      4.53 o 
  -7  -3  12      160.31      147.16     12.07 o 
  -6  -3  12      710.40      636.94     26.41 o 
  -5  -3  12      285.60      308.72     11.21 o 
  -4  -3  12      804.68      833.26     29.14 o 
  -3  -3  12      470.02      546.61      8.83 o 
  -2  -3  12      397.54      446.64      6.66 o 
  -1  -3  12      719.46      683.37      9.99 o 
   0  -3  12        0.25        4.77      0.95 o 
   1  -3  12      429.96      444.84      5.72 o 
   2  -3  12      112.85      121.85      3.17 o 
   3  -3  12      893.71      835.29     11.72 o 
   4  -3  12     1077.31     1040.21     17.16 o 
   5  -3  12      218.98      216.82      6.55 o 
   6  -3  12      365.76      385.62     14.60 o 
   7  -3  12      121.11      114.99      6.99 o 
  -8  -2  12      114.03      107.16     11.32 o 
  -7  -2  12      454.01      481.48     23.39 o 
  -6  -2  12      487.79      465.63     21.89 o 
  -5  -2  12       68.25       68.55      5.66 o 
  -4  -2  12      315.92      277.47      7.04 o 
  -3  -2  12      531.55      481.33      7.70 o 
  -2  -2  12     2209.38     2421.01     28.58 o 
  -1  -2  12      231.72      229.49      4.39 o 
   0  -2  12      165.45      126.64      2.59 o 
   1  -2  12        9.77       13.80      1.60 o 
   2  -2  12        1.68        0.12      0.74 o 
   3  -2  12      135.38      128.51      3.92 o 
   4  -2  12      126.22      122.85      4.22 o 
   5  -2  12       68.91       63.46      4.57 o 
   6  -2  12      414.09      443.92     11.26 o 
   7  -2  12       44.18       43.93      4.88 o 
  -8  -1  12      283.63      274.70     18.11 o 
  -7  -1  12        1.89        3.02      3.77 o 
  -6  -1  12      570.55      569.40     43.02 o 
  -5  -1  12      716.14      703.91     25.66 o 
  -4  -1  12     1447.74     1482.35     32.46 o 
  -3  -1  12      208.43      206.79      4.67 o 
  -2  -1  12      384.40      376.89      4.81 o 
  -1  -1  12     2077.55     2123.47     19.66 o 
   0  -1  12      152.93      185.92      3.71 o 
   1  -1  12      424.87      433.27      5.83 o 
   2  -1  12     1021.28      995.36     11.04 o 
   3  -1  12      588.23      596.45      8.03 o 
   4  -1  12       62.13       63.84      3.15 o 
   5  -1  12       25.58       23.95      2.89 o 
   6  -1  12      884.27      896.49     24.47 o 
   7  -1  12      180.65      199.04      7.48 o 
  -9   0  12      103.88      121.50     13.58 o 
  -8   0  12      354.46      352.43     21.13 o 
  -7   0  12       89.56       86.03      9.81 o 
  -6   0  12        2.69       -0.44      3.07 o 
  -5   0  12      717.65      684.80     14.87 o 
  -4   0  12     1269.40     1284.15     15.12 o 
  -3   0  12       16.09       15.50      1.32 o 
  -2   0  12      213.82      286.40      4.53 o 
  -1   0  12      266.25      276.63      4.25 o 
   0   0  12      126.84      169.67      3.08 o 
   1   0  12     1143.98     1121.54     11.24 o 
   2   0  12      453.42      438.68      5.98 o 
   3   0  12      346.19      322.18      7.45 o 
   4   0  12     1340.26     1282.39     16.20 o 
   5   0  12      587.80      580.63     11.72 o 
   6   0  12       42.94       59.46      5.08 o 
   7   0  12       98.79      109.52      8.10 o 
  -9   1  12       70.20       70.94     10.57 o 
  -8   1  12        0.11        0.75      4.53 o 
  -7   1  12      338.65      343.61      9.81 o 
  -6   1  12     2936.77     2922.11     48.47 o 
  -5   1  12      414.65      398.75     10.41 o 
  -4   1  12       89.88       88.29      3.61 o 
  -3   1  12     3185.21     3285.56     34.94 o 
  -2   1  12      431.58      438.47      5.63 o 
  -1   1  12       72.42       72.22      2.21 o 
   0   1  12       26.62       24.50      1.46 o 
   1   1  12      474.39      445.88      6.26 o 
   2   1  12       22.92       29.81      1.92 o 
   3   1  12       16.96       16.14      2.36 o 
   4   1  12     1282.16     1267.77     17.68 o 
   5   1  12      436.16      463.63      9.30 o 
   6   1  12       20.34       17.53      3.98 o 
   7   1  12       42.84       44.81      5.71 o 
  -9   2  12       15.72       10.57      6.79 o 
  -8   2  12      145.68      143.54      9.81 o 
  -7   2  12        0.72        0.91      2.51 o 
  -6   2  12      229.64      226.70      8.16 o 
  -5   2  12       77.46       74.66      3.63 o 
  -4   2  12      263.58      286.27      6.25 o 
  -3   2  12        0.69        0.59      0.90 o 
  -2   2  12      972.33     1051.25     11.50 o 
  -1   2  12      194.22      161.45      3.43 o 
   0   2  12     2371.85     2324.23     23.38 o 
   1   2  12      812.88      774.42      9.82 o 
   2   2  12     1892.69     1856.09     21.81 o 
   3   2  12     1806.59     1755.87     22.52 o 
   4   2  12      368.29      356.42      8.43 o 
   5   2  12       27.33       22.95      3.21 o 
   6   2  12        0.02       -1.51      4.53 o 
  -9   3  12       25.27       21.89      5.28 o 
  -8   3  12      805.51      841.18     22.30 o 
  -7   3  12      166.78      161.14      7.32 o 
  -6   3  12      119.63      137.67      5.83 o 
  -5   3  12      608.72      604.40     11.22 o 
  -4   3  12     2047.82     2007.31     25.16 o 
  -3   3  12        4.89        6.95      1.26 o 
  -2   3  12      236.85      237.76      4.64 o 
  -1   3  12       12.00       14.79      1.45 o 
   0   3  12      614.15      618.09      8.93 o 
   1   3  12       57.53       63.16      2.91 o 
   2   3  12      310.28      265.60      6.58 o 
   3   3  12       48.92       46.79      3.23 o 
   4   3  12       85.35       84.24      5.01 o 
   5   3  12        2.44        2.57      2.51 o 
   6   3  12       23.65       18.11      7.55 o 
  -9   4  12       32.08       34.71      6.79 o 
  -8   4  12       69.97       75.56      6.53 o 
  -7   4  12        4.08        4.23      3.11 o 
  -6   4  12      592.90      585.71     27.56 o 
  -5   4  12       29.57       27.61      2.67 o 
  -4   4  12       77.87       75.25      3.71 o 
  -3   4  12        3.90        1.82      1.19 o 
  -2   4  12      631.39      583.35      9.31 o 
  -1   4  12      859.53      842.37     12.58 o 
   0   4  12      637.61      595.45     10.54 o 
   1   4  12     2664.34     2585.84     33.33 o 
   2   4  12      467.86      483.11     10.63 o 
   3   4  12      216.01      214.65      7.57 o 
   4   4  12       21.47       15.83      2.48 o 
   5   4  12        2.03       -4.53      4.53 o 
  -9   5  12      165.64      171.42     15.85 o 
  -8   5  12      115.17      141.36     10.94 o 
  -7   5  12      112.90      119.35     17.36 o 
  -6   5  12      445.02      453.31     14.91 o 
  -5   5  12      311.98      328.02      8.25 o 
  -4   5  12      881.03      884.70     13.97 o 
  -3   5  12      571.88      509.56      9.44 o 
  -2   5  12      227.04      218.32      5.98 o 
  -1   5  12        0.25        0.59      1.34 o 
   0   5  12      134.38      109.61      4.66 o 
   1   5  12      447.25      450.41     11.66 o 
   2   5  12      135.99      122.28      4.90 o 
   3   5  12        1.65       -4.12      4.53 o 
   4   5  12        0.00       -1.19      3.30 o 
   5   5  12       33.52       40.75      8.30 o 
  -9   6  12        8.84        7.17      6.41 o 
  -8   6  12      241.84      235.35     11.70 o 
  -7   6  12      224.25      221.51     10.93 o 
  -6   6  12      126.52      129.55      7.06 o 
  -5   6  12        0.33        1.70      2.26 o 
  -4   6  12       15.67       18.54      2.30 o 
  -3   6  12      245.32      254.42      6.72 o 
  -2   6  12     1980.34     1816.77     28.78 o 
  -1   6  12      396.36      395.10      9.50 o 
   0   6  12      208.75      215.99      6.53 o 
   1   6  12      605.12      611.72     17.54 o 
   2   6  12      174.56      143.49      9.43 o 
   3   6  12       46.87       50.00      6.53 o 
   4   6  12       75.65       71.11      7.95 o 
  -8   7  12       10.97        7.50      7.17 o 
  -7   7  12       60.81       52.47      6.40 o 
  -6   7  12       18.26       11.82      3.49 o 
  -5   7  12      136.61      128.06      5.29 o 
  -4   7  12      332.07      321.23      7.41 o 
  -3   7  12      147.64      159.56      6.20 o 
  -2   7  12      138.13      134.45      5.88 o 
  -1   7  12      201.69      204.92      6.53 o 
   0   7  12      505.78      469.82     17.19 o 
   1   7  12       44.52       49.96      6.34 o 
   2   7  12        4.65       -2.15      3.44 o 
   3   7  12       44.45       54.40      6.69 o 
  -8   8  12       25.49       28.43      5.58 o 
  -7   8  12       67.37       86.38      7.72 o 
  -6   8  12       35.35       40.82      4.63 o 
  -5   8  12        6.42        9.23      2.81 o 
  -4   8  12      479.62      474.74     13.18 o 
  -3   8  12       10.86       11.46      2.83 o 
  -2   8  12       86.56       92.12      4.76 o 
  -1   8  12      416.32      386.57     15.68 o 
   0   8  12      194.91      194.26     10.94 o 
   1   8  12      271.63      294.79     32.07 o 
   2   8  12        3.88        7.32      7.17 o 
  -7   9  12       27.42       15.43      5.26 o 
  -6   9  12      341.90      365.38     52.83 o 
  -5   9  12      135.69      148.12     11.79 o 
  -4   9  12        7.38        9.96      2.57 o 
  -3   9  12       97.30      114.97      9.02 o 
  -2   9  12      180.47      172.04     11.17 o 
  -1   9  12      351.47      358.13     15.68 o 
   0   9  12       79.75       67.02      7.61 o 
   1   9  12       19.15       22.61      5.58 o 
  -6  10  12       16.53       11.76      4.33 o 
  -5  10  12        5.43        5.22      2.89 o 
  -4  10  12       28.09       32.59      7.15 o 
  -3  10  12        0.08       -1.89      3.74 o 
  -2  10  12       49.78       69.70      9.06 o 
  -1  10  12      114.47      124.45     10.31 o 
   0  10  12        1.56        2.64      4.91 o 
  -4  11  12       66.64       70.81      6.94 o 
  -3  11  12      221.77      223.85     13.31 o 
  -2  11  12      212.70      223.93     13.84 o 
   0 -12  13      150.36      130.71     10.81 o 
   1 -12  13       42.96       41.85      5.30 o 
   2 -12  13        6.74        2.70      3.52 o 
   3 -12  13       16.49       19.88      7.18 o 
   4 -12  13       44.16       41.91      7.73 o 
  -2 -11  13       74.49       83.01     13.58 o 
  -1 -11  13       96.73       99.39     12.45 o 
   0 -11  13        5.50        4.02      2.63 o 
   1 -11  13        0.70        1.68      3.60 o 
   2 -11  13        9.59        4.90      4.18 o 
   3 -11  13      123.24      117.57      8.31 o 
   4 -11  13       77.97       70.80      9.93 o 
   5 -11  13       97.11      106.39      9.07 o 
  -2 -10  13       10.32        6.04      5.05 o 
  -1 -10  13      213.04      211.19     21.89 o 
   0 -10  13        2.91        0.94      2.46 o 
   1 -10  13        0.60       -0.92      2.83 o 
   2 -10  13       60.27       62.20      5.93 o 
   3 -10  13      329.90      342.27     13.10 o 
   4 -10  13       54.92       46.20      6.20 o 
   5 -10  13        0.40       -0.13      4.05 o 
   6 -10  13       21.08       25.24      7.19 o 
  -4  -9  13      171.79      170.55      9.06 o 
  -2  -9  13       23.55       15.88      7.17 o 
  -1  -9  13       23.96       22.93      2.66 o 
   0  -9  13        0.77       -2.39      2.40 o 
   1  -9  13      361.86      359.29     17.80 o 
   2  -9  13      262.66      234.90     10.80 o 
   3  -9  13       64.61       69.19      6.55 o 
   4  -9  13        2.85        5.74      3.59 o 
   5  -9  13       50.62       63.35      6.76 o 
   6  -9  13       24.59       25.56      8.03 o 
   7  -9  13        3.73        0.75      6.79 o 
  -5  -8  13      286.02      283.00     13.58 o 
  -4  -8  13       18.04       27.17      4.53 o 
  -2  -8  13        2.74        5.13      4.53 o 
  -1  -8  13      100.43      110.21      5.88 o 
   0  -8  13      132.41      138.44      6.59 o 
   1  -8  13      501.24      521.12     14.65 o 
   2  -8  13      123.61      128.63      5.89 o 
   3  -8  13       35.64       43.36      5.30 o 
   4  -8  13       54.87       55.24      5.94 o 
   5  -8  13      105.68      101.84      9.43 o 
   6  -8  13      105.32      111.12      5.27 o 
   7  -8  13        5.07        5.32      3.75 o 
  -6  -7  13       43.79       30.94      5.28 o 
  -5  -7  13      103.60       81.50      7.55 o 
  -4  -7  13      208.51      221.12     11.32 o 
  -3  -7  13      119.84      134.53      6.97 o 
  -2  -7  13       40.80       34.46      3.13 o 
  -1  -7  13      194.07      178.91      6.75 o 
   0  -7  13      569.37      507.15     13.31 o 
   1  -7  13       47.22       57.55      4.62 o 
   2  -7  13      352.35      346.36      9.53 o 
   3  -7  13       47.72       47.42      4.02 o 
   4  -7  13       12.17       13.21      4.80 o 
   5  -7  13       21.48       19.33      3.49 o 
   6  -7  13       50.24       51.46      4.23 o 
   7  -7  13      167.74      184.03      8.51 o 
  -6  -6  13      199.21      227.91     13.58 o 
  -5  -6  13       66.29       55.85      6.79 o 
  -4  -6  13        8.06       10.57      3.77 o 
  -3  -6  13      442.55      458.11     16.60 o 
  -2  -6  13      564.45      540.49     17.65 o 
  -1  -6  13      191.66      184.51      7.04 o 
   0  -6  13      106.39      103.11      3.09 o 
   1  -6  13       35.81       40.21      2.60 o 
   2  -6  13      527.16      541.71     14.18 o 
   3  -6  13     1077.81      957.29     21.91 o 
   4  -6  13        1.89        0.64      1.52 o 
   5  -6  13       92.68       90.40      6.85 o 
   6  -6  13      164.90      159.73      7.08 o 
   7  -6  13       33.12       41.93      4.28 o 
  -7  -5  13       72.14       61.88      8.30 o 
  -6  -5  13       49.95       62.64      7.55 o 
  -5  -5  13        4.98       10.57      3.77 o 
  -4  -5  13      247.79      232.44     12.83 o 
  -3  -5  13       47.61       60.85      6.04 o 
  -2  -5  13      923.38      793.94     20.29 o 
  -1  -5  13      908.88      859.77     28.15 o 
   0  -5  13      463.34      438.22     10.13 o 
   1  -5  13     1046.07     1012.73     17.76 o 
   2  -5  13       91.91       99.63      5.91 o 
   3  -5  13        5.84        6.80      1.82 o 
   4  -5  13        0.02        2.77      1.73 o 
   5  -5  13        3.70        1.69      1.87 o 
   6  -5  13      362.72      363.95     11.76 o 
   7  -5  13       74.25       76.96      6.07 o 
  -7  -4  13      301.02      307.15     17.36 o 
  -6  -4  13      204.91      227.15     14.34 o 
  -5  -4  13      202.97      198.48     12.83 o 
  -4  -4  13      874.24      884.47     31.70 o 
  -3  -4  13       37.00       39.83      2.46 o 
  -2  -4  13        8.61        8.49      1.44 o 
  -1  -4  13        7.64        6.00      1.21 o 
   0  -4  13      480.35      496.23      9.06 o 
   1  -4  13      896.85      825.50     12.50 o 
   2  -4  13       39.43       41.36      2.52 o 
   3  -4  13       20.89       18.22      2.05 o 
   4  -4  13      153.91      145.08      4.91 o 
   5  -4  13      471.89      490.28      9.92 o 
   6  -4  13       12.06       15.05      3.28 o 
   7  -4  13        1.62        5.48      3.43 o 
  -8  -3  13        7.08        3.02      5.28 o 
  -7  -3  13        9.59        9.81      5.28 o 
  -6  -3  13       74.36       68.67      8.30 o 
  -5  -3  13       26.58       18.14      3.74 o 
  -4  -3  13      194.82      184.31      6.51 o 
  -3  -3  13      936.36      910.13     16.00 o 
  -2  -3  13      450.37      463.84      7.62 o 
  -1  -3  13     3637.97     3620.24     43.59 o 
   0  -3  13      257.85      248.69      5.45 o 
   1  -3  13        2.26        3.91      0.84 o 
   2  -3  13      125.04      130.92      3.40 o 
   3  -3  13      487.12      466.53      8.64 o 
   4  -3  13      276.18      254.43      8.61 o 
   5  -3  13      292.64      292.25     10.55 o 
   6  -3  13       48.20       48.37      4.57 o 
   7  -3  13        0.65        3.35      3.18 o 
  -8  -2  13      310.16      304.88     18.87 o 
  -7  -2  13      690.36      669.39     28.68 o 
  -6  -2  13      164.88      165.27     12.07 o 
  -5  -2  13      545.70      542.45     17.73 o 
  -4  -2  13        4.04        2.43      2.17 o 
  -3  -2  13      505.56      512.29      9.06 o 
  -2  -2  13       11.66       16.86      1.67 o 
  -1  -2  13        1.81        5.04      1.03 o 
   0  -2  13     1133.78     1150.53     13.98 o 
   1  -2  13       94.98      101.65      3.21 o 
   2  -2  13       87.98       95.76      4.98 o 
   3  -2  13     1522.98     1530.00     23.13 o 
   4  -2  13      336.22      357.81      7.97 o 
   5  -2  13        2.78        1.13      2.26 o 
   6  -2  13      165.73      176.17      7.19 o 
   7  -2  13      114.99      127.69     11.24 o 
  -8  -1  13       15.39        9.06      6.04 o 
  -7  -1  13        2.08        9.06      5.28 o 
  -6  -1  13       29.11       21.13      6.04 o 
  -5  -1  13        5.28        3.40      2.67 o 
  -4  -1  13        4.00        0.16      1.86 o 
  -3  -1  13      438.77      443.27      8.70 o 
  -2  -1  13     1137.37     1097.48     10.87 o 
  -1  -1  13      362.88      365.12      5.49 o 
   0  -1  13      497.80      523.84      7.38 o 
   1  -1  13     1137.15      980.32     11.18 o 
   2  -1  13      601.64      633.15      8.46 o 
   3  -1  13      115.27      111.16      3.89 o 
   4  -1  13      802.84      803.28     16.87 o 
   5  -1  13      255.83      241.09      8.39 o 
   6  -1  13       12.59       10.47      3.52 o 
   7  -1  13        0.12       -0.45      2.78 o 
  -9   0  13      345.39      349.41     21.89 o 
  -8   0  13      153.52      152.44     13.58 o 
  -7   0  13       36.52       38.49      6.79 o 
  -6   0  13      132.22      129.22      8.70 o 
  -5   0  13       14.16       13.70      2.11 o 
  -4   0  13       68.85       67.58      3.82 o 
  -3   0  13     1044.18     1126.37     13.66 o 
  -2   0  13       47.35       36.38      1.74 o 
  -1   0  13       54.28       62.11      2.41 o 
   0   0  13       44.25       57.26      3.17 o 
   1   0  13      570.08      585.42      7.12 o 
   2   0  13     1613.59     1580.28     15.31 o 
   3   0  13      377.65      336.87      6.19 o 
   4   0  13       51.85       50.82      3.92 o 
   5   0  13       64.01       71.90      3.71 o 
   6   0  13        0.06        0.38      3.11 o 
   7   0  13        8.89       14.82      4.88 o 
  -9   1  13        2.23        5.28      6.04 o 
  -8   1  13       18.71       12.07      6.79 o 
  -7   1  13        6.72        5.21      4.91 o 
  -6   1  13       65.23       70.39      4.54 o 
  -5   1  13       10.70        8.02      2.91 o 
  -4   1  13      488.78      472.63      9.09 o 
  -3   1  13      842.02      802.69     11.15 o 
  -2   1  13      417.93      425.40      5.91 o 
  -1   1  13      484.69      394.00      5.71 o 
   0   1  13     1540.17     1547.81     15.59 o 
   1   1  13      195.29      216.13      4.27 o 
   2   1  13      298.89      283.07      5.89 o 
   3   1  13      822.72      812.79     12.60 o 
   4   1  13       92.16       82.45      3.85 o 
   5   1  13        8.41        4.53      2.43 o 
   6   1  13       71.69       79.24      6.84 o 
  -9   2  13       25.89       21.13      7.55 o 
  -8   2  13       20.55       17.77      7.17 o 
  -7   2  13      287.76      288.74     16.60 o 
  -6   2  13      296.29      311.56     12.84 o 
  -5   2  13     2141.11     2100.59     28.39 o 
  -4   2  13      354.10      340.22      7.10 o 
  -3   2  13        0.22       -0.30      0.95 o 
  -2   2  13       48.59       56.35      2.35 o 
  -1   2  13       34.31       45.72      2.06 o 
   0   2  13     1665.90     1588.80     19.14 o 
   1   2  13      734.93      698.33     10.29 o 
   2   2  13       39.73       39.92      2.63 o 
   3   2  13       22.08       19.09      2.72 o 
   4   2  13       30.20       27.03      3.11 o 
   5   2  13        1.44        1.68      2.44 o 
   6   2  13        0.28       -1.51      3.77 o 
  -9   3  13       58.35       61.13      6.79 o 
  -8   3  13       72.68       70.18      5.98 o 
  -7   3  13        0.25        0.98      2.54 o 
  -6   3  13      114.78      109.90      5.39 o 
  -5   3  13      261.06      272.84      7.10 o 
  -4   3  13      828.72      768.46     13.71 o 
  -3   3  13      116.47      104.72      3.30 o 
  -2   3  13      527.23      523.84      7.93 o 
  -1   3  13      893.11      907.75     11.86 o 
   0   3  13      390.82      372.47      7.44 o 
   1   3  13     1314.76     1252.61     17.10 o 
   2   3  13       63.82       62.46      3.49 o 
   3   3  13        4.83        4.02      1.99 o 
   4   3  13      118.43      133.77      6.47 o 
   5   3  13      274.98      274.24     10.05 o 
   6   3  13       29.49       26.41      8.30 o 
  -9   4  13       10.31        6.04      5.28 o 
  -8   4  13        0.13       -0.65      3.62 o 
  -7   4  13      382.72      398.48     17.08 o 
  -6   4  13      505.37      494.61     13.96 o 
  -5   4  13       36.24       36.01      3.09 o 
  -4   4  13      303.35      304.10      9.45 o 
  -3   4  13       36.55       31.63      2.38 o 
  -2   4  13       31.15       26.31      2.40 o 
  -1   4  13      411.09      378.00      8.59 o 
   0   4  13      479.82      457.61      9.11 o 
   1   4  13      527.03      544.29     10.58 o 
   2   4  13       21.85       25.06      2.84 o 
   3   4  13      157.71      145.73      6.47 o 
   4   4  13      153.04      139.57      5.92 o 
   5   4  13       42.98       35.47      8.30 o 
  -9   5  13        9.80        7.86      7.55 o 
  -8   5  13        6.73        2.36      3.98 o 
  -7   5  13      110.90      120.46      8.30 o 
  -6   5  13       66.64       58.61      6.12 o 
  -5   5  13      116.95      123.20      5.49 o 
  -4   5  13      128.39      136.78      5.29 o 
  -3   5  13       43.23       36.42      2.94 o 
  -2   5  13      857.13      857.47     14.09 o 
  -1   5  13       70.98       92.95      4.10 o 
   0   5  13        6.05        3.11      1.87 o 
   1   5  13        0.93        2.25      1.87 o 
   2   5  13      171.39      172.31      9.66 o 
   3   5  13      205.90      230.51     11.93 o 
   4   5  13       21.46       20.62      5.66 o 
  -8   6  13      309.54      314.39     13.54 o 
  -7   6  13      237.84      229.98     11.32 o 
  -6   6  13       34.07       42.54      5.45 o 
  -5   6  13       41.43       30.59      3.45 o 
  -4   6  13        2.03        3.46      1.80 o 
  -3   6  13       59.58       57.06      5.92 o 
  -2   6  13      178.82      168.80      7.15 o 
  -1   6  13      247.76      245.87      7.59 o 
   0   6  13        2.51        3.51      2.83 o 
   1   6  13      132.01      136.80      5.80 o 
   2   6  13      389.24      364.86     15.37 o 
   3   6  13      226.46      192.27     20.00 o 
   4   6  13        5.12        3.35      4.71 o 
  -8   7  13       14.21       16.23      5.34 o 
  -7   7  13        0.87        2.62      6.04 o 
  -6   7  13       84.19       75.77      9.18 o 
  -5   7  13       35.82       41.02      3.95 o 
  -4   7  13      312.02      307.75      7.38 o 
  -3   7  13     1086.56     1113.06     20.26 o 
  -2   7  13       35.57       34.17      3.34 o 
  -1   7  13       35.30       27.17      3.37 o 
   0   7  13        0.01        0.06      3.20 o 
   1   7  13       20.38       13.67      4.71 o 
   2   7  13        0.05        0.43      3.62 o 
   3   7  13       20.88       20.38      5.43 o 
  -8   8  13       10.89       21.49     11.32 o 
  -7   8  13        0.30        3.40      4.27 o 
  -6   8  13       74.02       86.11      6.18 o 
  -5   8  13      113.81      117.99      6.55 o 
  -4   8  13       14.47       11.30      2.82 o 
  -3   8  13       33.57       36.94      3.93 o 
  -2   8  13      401.04      382.46     10.67 o 
  -1   8  13       55.87       64.14      9.81 o 
   0   8  13       59.86       46.71      6.14 o 
   1   8  13      306.14      296.81     14.29 o 
   2   8  13       86.43       81.56      8.49 o 
  -7   9  13       34.96       32.26      7.92 o 
  -6   9  13       14.45       33.05     13.21 o 
  -5   9  13      160.08      164.48      9.21 o 
  -4   9  13       65.67       72.01      4.70 o 
  -3   9  13       12.49       12.39      2.56 o 
  -2   9  13      145.71      137.02     10.10 o 
  -1   9  13       26.44       32.97      7.55 o 
   0   9  13        4.30        2.26      4.17 o 
   1   9  13        0.55       -2.57      3.98 o 
  -6  10  13       24.73       28.84      9.06 o 
  -5  10  13        5.59        3.54      2.97 o 
  -4  10  13        8.49        7.09      3.76 o 
  -3  10  13        2.08        6.70      4.33 o 
  -2  10  13        0.26        0.33      4.17 o 
  -1  10  13       34.42       29.38      7.17 o 
   0 -12  14        1.55       -2.65      3.02 o 
   1 -12  14       55.47       56.21      5.87 o 
   2 -12  14      150.02      180.10     10.07 o 
   3 -12  14       65.02       60.06      7.04 o 
   4 -12  14       81.15       89.05     15.85 o 
  -1 -11  14      132.31      173.83      9.90 o 
   0 -11  14      406.09      436.96     13.51 o 
   1 -11  14      134.93      136.94     11.48 o 
   2 -11  14      153.60      165.96      9.33 o 
   3 -11  14       21.56       22.33      5.08 o 
   4 -11  14       13.56       12.62      5.13 o 
   5 -11  14       15.26       10.46      5.08 o 
  -2 -10  14        5.93       -0.52     10.57 o 
  -1 -10  14        5.79        4.96      2.54 o 
   0 -10  14        0.79       -0.99      2.36 o 
   1 -10  14      202.49      209.05      9.96 o 
   2 -10  14      230.36      262.15     11.17 o 
   3 -10  14      117.94      117.14     11.42 o 
   4 -10  14      107.74      101.87      8.20 o 
   5 -10  14       66.94       70.65      8.83 o 
   6 -10  14       19.30       13.98      6.12 o 
  -4  -9  14        0.44        0.00      3.02 o 
  -2  -9  14       21.67       29.59      6.12 o 
  -1  -9  14      188.59      194.81     11.36 o 
   0  -9  14      651.86      683.95     20.51 o 
   1  -9  14       16.87       19.86      3.90 o 
   2  -9  14       47.64       53.49      5.65 o 
   3  -9  14        0.08       -1.51      3.11 o 
   4  -9  14        8.32        2.51      3.76 o 
   5  -9  14       35.20       27.75      6.65 o 
   6  -9  14      386.78      417.69     15.95 o 
  -5  -8  14       80.34       70.18      6.79 o 
  -4  -8  14      123.10      132.07      9.06 o 
  -3  -8  14      155.81      150.93      9.06 o 
  -2  -8  14        2.53        3.14      2.36 o 
  -1  -8  14        8.33       12.68      2.54 o 
   0  -8  14      255.72      266.18      9.71 o 
   1  -8  14      282.06      247.05      9.87 o 
   2  -8  14      252.02      234.16      7.77 o 
   3  -8  14        6.08        2.70      4.70 o 
   4  -8  14      461.54      443.74     27.17 o 
   5  -8  14       68.70       56.24      6.35 o 
   6  -8  14      158.70      168.08      7.56 o 
   7  -8  14       92.72       88.20      5.93 o 
  -6  -7  14       17.34       13.58      4.53 o 
  -5  -7  14        0.01       -1.51      3.02 o 
  -4  -7  14       35.02       29.43      5.28 o 
  -3  -7  14      266.96      255.08     12.83 o 
  -2  -7  14      998.99     1056.65     21.88 o 
  -1  -7  14       14.22       21.39      3.37 o 
   0  -7  14        4.23        4.33      2.67 o 
   1  -7  14        6.71        8.33      1.81 o 
   2  -7  14        2.08        2.18      2.29 o 
   3  -7  14       12.00       14.37      3.43 o 
   4  -7  14      316.40      298.51     11.58 o 
   5  -7  14      608.85      580.60     12.66 o 
   6  -7  14      101.60      104.80      8.06 o 
   7  -7  14        7.70        7.55      3.29 o 
  -6  -6  14        0.07       -3.02      3.77 o 
  -5  -6  14      121.36      109.43      9.06 o 
  -4  -6  14      248.82      249.79     13.58 o 
  -3  -6  14       14.07       32.39      5.66 o 
  -2  -6  14       13.38       11.09      3.20 o 
  -1  -6  14      190.72      156.56     10.57 o 
   0  -6  14      250.21      249.52      9.37 o 
   1  -6  14        2.93        3.58      2.15 o 
   2  -6  14      622.52      562.06     19.88 o 
   3  -6  14      351.41      332.20     15.14 o 
   4  -6  14        8.26        6.98      1.71 o 
   5  -6  14       10.07        9.87      2.59 o 
   6  -6  14       31.27       38.08      4.36 o 
   7  -6  14        4.02        3.12      2.88 o 
  -7  -5  14       21.39       12.07      5.28 o 
  -6  -5  14       16.11       15.09      5.28 o 
  -5  -5  14       28.96       27.17      5.28 o 
  -4  -5  14        8.36       27.17      5.28 o 
  -3  -5  14       26.54       30.62      6.04 o 
  -2  -5  14        3.09        6.49      3.40 o 
  -1  -5  14      493.14      507.35      9.50 o 
   0  -5  14        5.01       -0.16      1.28 o 
   1  -5  14       58.30       54.30      4.97 o 
   2  -5  14        6.96        8.33      2.29 o 
   3  -5  14     1534.50     1441.21     21.45 o 
   4  -5  14      169.56      167.35      5.75 o 
   5  -5  14        0.01       -1.31      1.91 o 
   6  -5  14      159.85      150.11      6.64 o 
   7  -5  14      126.26      143.86      7.69 o 
  -7  -4  14       37.86       40.00      6.79 o 
  -6  -4  14      146.59      138.10     11.32 o 
  -5  -4  14       11.92        6.04      3.77 o 
  -4  -4  14       11.30       12.51      2.02 o 
  -3  -4  14     1094.29     1069.10     17.32 o 
  -2  -4  14        3.20        2.24      1.35 o 
  -1  -4  14      188.01      178.91      4.41 o 
   0  -4  14      190.02      169.28      5.05 o 
   1  -4  14      465.11      463.96      9.52 o 
   2  -4  14     1018.13      969.76     15.38 o 
   3  -4  14      779.70      726.48     11.81 o 
   4  -4  14      128.17      130.02      4.73 o 
   5  -4  14       99.50      108.92      7.65 o 
   6  -4  14      943.08      943.34     18.42 o 
   7  -4  14       50.55       53.27      5.48 o 
  -8  -3  14       33.83       29.43      7.55 o 
  -7  -3  14       19.55       19.62      6.04 o 
  -6  -3  14       37.57       29.43      6.04 o 
  -5  -3  14      135.29      141.13      8.00 o 
  -4  -3  14       37.40       35.49      4.27 o 
  -3  -3  14      404.78      389.48      8.31 o 
  -2  -3  14        1.29        8.18      1.56 o 
  -1  -3  14        0.16        0.96      1.18 o 
   0  -3  14        5.05        8.13      1.47 o 
   1  -3  14       30.42       23.55      2.23 o 
   2  -3  14      178.85      185.22      5.73 o 
   3  -3  14        7.79        8.33      1.94 o 
   4  -3  14      489.98      458.43     10.46 o 
   5  -3  14       13.52       15.62      3.06 o 
   6  -3  14      237.51      247.99      8.38 o 
   7  -3  14       19.53       16.53      4.24 o 
  -8  -2  14      107.57      113.20     12.07 o 
  -7  -2  14       75.97       63.39      9.06 o 
  -6  -2  14        6.71       10.57      4.53 o 
  -5  -2  14      805.70      761.86     21.86 o 
  -4  -2  14      229.44      205.20      7.64 o 
  -3  -2  14       19.60       19.85      2.04 o 
  -2  -2  14      460.11      424.28      7.66 o 
  -1  -2  14        1.92        1.75      0.73 o 
   0  -2  14     2089.97     2069.99     26.87 o 
   1  -2  14      932.79      868.35     12.44 o 
   2  -2  14      144.61      132.15      3.96 o 
   3  -2  14       82.93       90.61      4.00 o 
   4  -2  14     1392.63     1357.18     20.94 o 
   5  -2  14      447.53      416.45     10.70 o 
   6  -2  14        3.74        4.27      2.95 o 
   7  -2  14      125.29      129.34     10.03 o 
  -8  -1  14       78.23       66.41      9.81 o 
  -7  -1  14      342.48      331.30     19.62 o 
  -6  -1  14       63.00       55.85      8.30 o 
  -5  -1  14       33.17       30.61      4.80 o 
  -4  -1  14      147.41      163.78      6.99 o 
  -3  -1  14       73.14       85.98      3.69 o 
  -2  -1  14      349.24      351.63      4.76 o 
  -1  -1  14      845.52      806.29      9.33 o 
   0  -1  14      244.40      243.84      4.31 o 
   1  -1  14      232.06      238.51      4.85 o 
   2  -1  14      787.00      709.52     10.61 o 
   3  -1  14       59.97       64.50      3.54 o 
   4  -1  14       10.67       11.89      2.34 o 
   5  -1  14        0.06        0.26      2.26 o 
   6  -1  14        0.82        2.38      2.65 o 
   7  -1  14      150.30      163.62      7.01 o 
  -8   0  14      124.79      110.18     12.07 o 
  -7   0  14       77.28       79.99      9.81 o 
  -6   0  14      119.46      108.10     14.72 o 
  -5   0  14       48.02       41.80      5.58 o 
  -4   0  14      212.54      200.20      5.83 o 
  -3   0  14      667.40      660.96      9.33 o 
  -2   0  14       12.98       11.90      1.33 o 
  -1   0  14     1632.83     1639.58     16.87 o 
   0   0  14      851.21      815.48      9.89 o 
   1   0  14      470.90      502.60      7.92 o 
   2   0  14     1008.70     1006.72     11.98 o 
   3   0  14     1077.21     1001.03     12.90 o 
   4   0  14      108.18      115.26      4.45 o 
   5   0  14       37.71       32.73      3.44 o 
   6   0  14       55.57       58.29      5.36 o 
  -9   1  14       21.62       22.64      7.55 o 
  -8   1  14       79.17       70.18     10.57 o 
  -7   1  14      105.08      107.16     11.32 o 
  -6   1  14       32.06       37.77      3.48 o 
  -5   1  14        3.50        3.25      2.00 o 
  -4   1  14       91.80       96.91      4.00 o 
  -3   1  14      262.15      272.35      6.08 o 
  -2   1  14     1110.09     1081.68     13.08 o 
  -1   1  14      722.74      760.48      9.13 o 
   0   1  14      116.94      107.83      3.02 o 
   1   1  14      657.56      640.89      8.41 o 
   2   1  14      545.23      517.72      8.80 o 
   3   1  14      171.93      155.67      4.96 o 
   4   1  14      207.23      200.25      6.28 o 
   5   1  14       12.36       12.29      3.00 o 
   6   1  14      439.53      463.33     25.28 o 
  -9   2  14        4.36        4.53      6.04 o 
  -8   2  14        1.59        4.53      4.53 o 
  -7   2  14       61.02       53.99      5.02 o 
  -6   2  14      394.22      384.66     13.04 o 
  -5   2  14       27.97       27.75      2.77 o 
  -4   2  14       45.71       42.06      3.13 o 
  -3   2  14       13.25       10.55      1.86 o 
  -2   2  14      400.24      369.01      6.74 o 
  -1   2  14      116.85      111.81      3.09 o 
   0   2  14      638.16      653.51      8.52 o 
   1   2  14      104.54       89.85      4.13 o 
   2   2  14     1222.73     1133.76     16.11 o 
   3   2  14      329.16      287.10      6.91 o 
   4   2  14      284.29      296.90     12.87 o 
   5   2  14       84.61       89.39      8.10 o 
   6   2  14       29.70       33.96      6.04 o 
  -9   3  14      135.00      133.58      9.06 o 
  -8   3  14      128.83      125.13      7.79 o 
  -7   3  14        0.05       -3.40      3.40 o 
  -6   3  14        7.12        8.12      2.68 o 
  -5   3  14      233.39      225.85      6.51 o 
  -4   3  14      693.65      636.12     10.97 o 
  -3   3  14      880.28      892.31     12.70 o 
  -2   3  14      369.01      371.66      6.38 o 
  -1   3  14      165.54      170.42      4.62 o 
   0   3  14     1520.34     1402.59     19.04 o 
   1   3  14      744.00      702.44     13.39 o 
   2   3  14       56.55       50.75      3.11 o 
   3   3  14       15.88        9.26      3.19 o 
   4   3  14      246.81      252.65      9.05 o 
   5   3  14      224.45      217.73      9.35 o 
  -9   4  14        3.98        4.53      4.53 o 
  -8   4  14      142.78      136.59     10.57 o 
  -7   4  14      141.98      143.91      7.90 o 
  -6   4  14       42.52       51.57      5.16 o 
  -5   4  14      581.74      581.02     11.65 o 
  -4   4  14       64.29       69.05      3.66 o 
  -3   4  14      372.31      357.67      7.75 o 
  -2   4  14       13.02       16.68      2.16 o 
  -1   4  14        0.71        0.52      1.59 o 
   0   4  14     1371.76     1254.60     18.77 o 
   1   4  14      397.69      342.23      7.88 o 
   2   4  14      314.04      310.50     14.81 o 
   3   4  14      559.76      571.18     14.23 o 
   4   4  14       78.54       79.94      4.81 o 
   5   4  14      182.22      209.04     17.36 o 
  -8   5  14       14.03       10.06      4.71 o 
  -7   5  14        0.81        1.51      5.28 o 
  -6   5  14       13.45       15.91      5.66 o 
  -5   5  14      386.15      374.78     11.27 o 
  -4   5  14      700.04      716.80     17.36 o 
  -3   5  14      704.34      711.37     12.80 o 
  -2   5  14      678.92      672.22     12.13 o 
  -1   5  14     1024.27     1009.91     16.10 o 
   0   5  14       30.16       36.70      2.83 o 
   1   5  14      289.38      268.15      8.00 o 
   2   5  14       77.57       74.29      4.90 o 
   3   5  14      135.04      135.91      5.58 o 
   4   5  14       54.70       56.07      9.81 o 
  -8   6  14       34.49       33.06     11.32 o 
  -7   6  14       75.13       71.54     15.09 o 
  -6   6  14      212.79      210.45      8.85 o 
  -5   6  14       25.42       25.14      3.87 o 
  -4   6  14      121.64      115.12      4.58 o 
  -3   6  14      268.67      274.49      8.25 o 
  -2   6  14      218.78      188.52      5.94 o 
  -1   6  14      268.16      234.87      7.56 o 
   0   6  14       28.20       30.72      3.27 o 
   1   6  14      221.02      233.54     11.29 o 
   2   6  14      311.21      329.87     20.75 o 
   3   6  14      385.24      377.69     32.45 o 
  -8   7  14       21.31       18.11      5.34 o 
  -7   7  14       67.72       82.78     27.92 o 
  -6   7  14      253.94      265.90     10.08 o 
  -5   7  14      306.55      326.49      9.70 o 
  -4   7  14      196.82      204.18      6.07 o 
  -3   7  14      124.15      117.80      5.73 o 
  -2   7  14       29.91       32.74      3.47 o 
  -1   7  14       38.59       42.58      3.90 o 
   0   7  14       24.78       19.10      3.61 o 
   1   7  14       20.45       25.67      5.58 o 
   2   7  14       12.23       13.27      4.88 o 
   3   7  14       89.99      110.48     12.07 o 
  -7   8  14      249.48      271.38     12.53 o 
  -6   8  14      239.95      244.61      9.83 o 
  -5   8  14       69.22       74.60      7.80 o 
  -4   8  14        9.40        7.52      2.81 o 
  -3   8  14       13.88       12.50      3.43 o 
  -2   8  14       20.68       21.31      3.52 o 
  -1   8  14      359.98      371.42     31.32 o 
   0   8  14      133.84      131.68     10.94 o 
   1   8  14      182.40      161.00     12.45 o 
   2   8  14       87.26       86.62      8.88 o 
  -7   9  14       37.45       48.03      6.34 o 
  -6   9  14      105.88      105.72     13.21 o 
  -5   9  14       32.88       38.81      5.58 o 
  -4   9  14        4.54        1.76      2.54 o 
  -3   9  14       65.53       70.98      5.86 o 
  -2   9  14        3.86       -0.75      3.74 o 
  -1   9  14       47.28       37.64      6.65 o 
   0   9  14       13.98       21.47      5.80 o 
  -5  10  14      122.97      133.24      7.86 o 
  -4  10  14      131.73      126.12      8.69 o 
  -3  10  14       18.89        5.68      4.88 o 
  -2  10  14       12.70       19.95      5.98 o 
  -1  10  14        0.75       -2.12      4.17 o 
   0 -12  15        5.68       15.09      9.06 o 
   1 -12  15      123.03      142.28      9.03 o 
   2 -12  15      191.27      225.15     11.42 o 
   3 -12  15      237.56      237.55     12.21 o 
  -1 -11  15       55.07       61.64     10.08 o 
   0 -11  15        0.82        3.32      3.65 o 
   1 -11  15        0.51       -1.51      3.36 o 
   2 -11  15        0.33       -2.92      3.75 o 
   3 -11  15        2.47        0.91      3.80 o 
   4 -11  15       31.47       28.19      5.88 o 
  -2 -10  15       21.99       33.36      7.19 o 
  -1 -10  15       75.92       75.95      5.49 o 
   0 -10  15      309.68      312.72     11.23 o 
   1 -10  15      261.45      252.30     10.71 o 
   2 -10  15      555.81      587.72     23.70 o 
   3 -10  15      276.21      271.36     12.10 o 
   4 -10  15      109.33      103.48      8.32 o 
   5 -10  15        8.48        5.24      5.05 o 
  -4  -9  15       97.87       84.52      7.55 o 
  -3  -9  15        8.66       14.34      3.77 o 
  -2  -9  15       29.26       38.14      5.95 o 
  -1  -9  15       50.81       46.51      4.70 o 
   0  -9  15       94.46       91.50     14.54 o 
   1  -9  15      348.56      334.04     12.10 o 
   2  -9  15       22.44       31.64      4.75 o 
   3  -9  15        1.00       -2.02      5.46 o 
   4  -9  15        1.67       -0.86      3.98 o 
   5  -9  15       92.59       79.58      7.50 o 
   6  -9  15       16.45       14.42      5.19 o 
  -5  -8  15       20.80       19.62      5.28 o 
  -4  -8  15        8.52       10.57      3.77 o 
  -3  -8  15        9.76        6.04      3.77 o 
  -2  -8  15        6.88        7.74      2.89 o 
  -1  -8  15        0.08       -2.40      2.40 o 
   0  -8  15      574.11      588.64     17.97 o 
   1  -8  15      844.46      862.43     20.97 o 
   2  -8  15      704.51      670.35     18.29 o 
   3  -8  15       59.25       60.59      7.19 o 
   4  -8  15      121.39      110.98      9.86 o 
   5  -8  15        2.94       -1.15      3.27 o 
   6  -8  15       14.33        7.10      4.18 o 
  -6  -7  15       42.58       43.77      6.79 o 
  -5  -7  15       95.42       87.54      8.30 o 
  -4  -7  15      437.65      462.61     19.62 o 
  -3  -7  15       23.93       26.41      5.28 o 
  -2  -7  15        1.05        2.70      3.07 o 
  -1  -7  15      519.35      548.82     17.04 o 
   0  -7  15     1134.39     1083.68     29.71 o 
   1  -7  15      189.15      178.41      6.80 o 
   2  -7  15        4.86        3.82      2.54 o 
   3  -7  15      446.55      450.49     17.82 o 
   4  -7  15      201.93      197.49      9.83 o 
   5  -7  15        3.35        3.63      2.18 o 
   6  -7  15      122.59      119.53      5.99 o 
   7  -7  15      106.17      120.81      7.51 o 
  -6  -6  15       11.42       10.57      5.28 o 
  -5  -6  15        1.19        0.00      3.77 o 
  -4  -6  15      408.60      407.52     18.87 o 
  -3  -6  15        9.36        7.11      3.07 o 
  -2  -6  15      508.06      480.31     15.23 o 
  -1  -6  15      490.43      490.69     15.77 o 
   0  -6  15      318.77      318.26      8.39 o 
   1  -6  15       21.16       23.00      5.24 o 
   2  -6  15      176.92      166.16      9.46 o 
   3  -6  15      595.28      568.32     13.95 o 
   4  -6  15        0.84        2.12      1.82 o 
   5  -6  15       12.57        7.79      2.65 o 
   6  -6  15        4.65        9.16      3.29 o 
   7  -6  15      114.93      128.61      6.64 o 
  -7  -5  15       35.72       36.98      6.79 o 
  -6  -5  15        1.06       -3.02      3.02 o 
  -5  -5  15       23.93       27.92      6.04 o 
  -4  -5  15       12.16       15.09      4.53 o 
  -3  -5  15      912.81      923.23     23.71 o 
  -2  -5  15     1981.54     1917.00     42.60 o 
  -1  -5  15      475.32      444.17      9.33 o 
   0  -5  15      297.88      295.27      8.17 o 
   1  -5  15      679.56      686.43     14.40 o 
   2  -5  15      638.35      626.87     14.15 o 
   3  -5  15        0.92        0.17      1.95 o 
   4  -5  15      444.83      409.78      9.44 o 
   5  -5  15        9.89        8.40      2.89 o 
   6  -5  15        0.11        0.02      2.94 o 
   7  -5  15      154.84      163.38      8.63 o 
  -7  -4  15       33.13       19.62      6.04 o 
  -6  -4  15       23.02       26.41      6.04 o 
  -5  -4  15       73.98       84.52      9.06 o 
  -4  -4  15        0.77        1.45      1.47 o 
  -3  -4  15       18.91       15.57      2.61 o 
  -2  -4  15      294.27      302.46      6.59 o 
  -1  -4  15       11.01        6.55      1.44 o 
   0  -4  15      132.94      133.76      4.68 o 
   1  -4  15      445.99      422.43     10.53 o 
   2  -4  15      507.52      488.75     10.59 o 
   3  -4  15        0.21        1.92      1.79 o 
   4  -4  15       27.14       28.43      2.83 o 
   5  -4  15      316.33      319.68      8.80 o 
   6  -4  15       20.80       21.78      3.60 o 
   7  -4  15        0.56        0.17      3.32 o 
  -8  -3  15       13.01        8.30      6.04 o 
  -7  -3  15        0.00       -3.77      3.77 o 
  -6  -3  15      326.45      313.19     18.11 o 
  -5  -3  15      242.68      241.49     15.85 o 
  -4  -3  15      102.10      111.18      7.19 o 
  -3  -3  15      378.30      366.51      7.60 o 
  -2  -3  15      937.41      932.09     14.86 o 
  -1  -3  15     2518.47     2403.90     32.38 o 
   0  -3  15      663.47      598.90     11.29 o 
   1  -3  15      339.53      344.76      7.42 o 
   2  -3  15      210.90      210.73      5.38 o 
   3  -3  15      217.94      192.07      5.51 o 
   4  -3  15      332.81      307.77      7.55 o 
   5  -3  15       71.45       74.39      4.80 o 
   6  -3  15       73.61       80.75      5.38 o 
   7  -3  15       40.65       49.33      5.46 o 
  -8  -2  15       13.10        0.75      5.28 o 
  -7  -2  15      179.72      166.78     13.58 o 
  -6  -2  15       42.59       42.26      7.55 o 
  -5  -2  15       13.72        5.28      3.20 o 
  -4  -2  15      836.79      881.33     19.41 o 
  -3  -2  15      538.85      541.59     11.41 o 
  -2  -2  15       76.07       82.97      3.63 o 
  -1  -2  15      383.96      396.54      7.70 o 
   0  -2  15     2899.91     2812.03     32.96 o 
   1  -2  15      253.60      252.72      7.93 o 
   2  -2  15      269.81      253.51      6.17 o 
   3  -2  15      178.56      170.02      6.78 o 
   4  -2  15      122.99      123.84      5.29 o 
   5  -2  15        1.53        2.29      2.43 o 
   6  -2  15      128.27      153.84      7.02 o 
   7  -2  15       36.60       25.32      3.93 o 
  -8  -1  15       48.15       48.30      9.06 o 
  -7  -1  15      103.88       96.60     11.32 o 
  -6  -1  15        5.07       10.57      5.28 o 
  -5  -1  15        2.84        4.53      4.53 o 
  -4  -1  15     1084.85     1021.21     21.85 o 
  -3  -1  15     2844.39     2702.02     40.25 o 
  -2  -1  15      188.41      175.11      3.85 o 
  -1  -1  15        8.25       19.16      1.58 o 
   0  -1  15       52.18       60.41      2.30 o 
   1  -1  15        1.19        4.04      1.34 o 
   2  -1  15      504.44      491.50     10.99 o 
   3  -1  15      187.47      187.91      5.77 o 
   4  -1  15        4.67        5.39      2.56 o 
   5  -1  15       50.86       41.80      3.59 o 
   6  -1  15       14.22       12.92      3.19 o 
  -8   0  15       12.93       10.57      6.04 o 
  -7   0  15        0.93       -1.51      3.77 o 
  -6   0  15      773.68      836.17     33.96 o 
  -5   0  15     1486.89     1477.16     37.79 o 
  -4   0  15      545.83      507.74     10.47 o 
  -3   0  15       84.39      103.14      3.71 o 
  -2   0  15     1089.15     1036.84     13.31 o 
  -1   0  15      864.86      859.09     11.02 o 
   0   0  15        0.78        7.61      1.36 o 
   1   0  15        4.34        5.02      1.62 o 
   2   0  15       42.78       49.02      2.58 o 
   3   0  15        2.10        4.63      1.80 o 
   4   0  15      242.26      244.95      6.44 o 
   5   0  15       28.13       34.02      4.02 o 
   6   0  15       30.44       33.77      4.75 o 
  -8   1  15       44.60       46.79      9.06 o 
  -7   1  15      110.11       92.07     11.32 o 
  -6   1  15       88.97       93.77      7.96 o 
  -5   1  15      891.04      852.13     21.02 o 
  -4   1  15       29.23       32.52      4.31 o 
  -3   1  15        9.43       10.38      2.04 o 
  -2   1  15       12.65       18.57      1.87 o 
  -1   1  15      179.22      188.48      4.33 o 
   0   1  15      474.06      458.17     10.01 o 
   1   1  15      494.58      503.74      8.20 o 
   2   1  15      939.28      936.12     13.36 o 
   3   1  15      129.13      126.58      4.69 o 
   4   1  15       36.73       41.09      3.57 o 
   5   1  15        4.46        5.49      2.89 o 
   6   1  15      115.22      142.85      8.91 o 
  -9   2  15        0.19       -4.53      6.04 o 
  -8   2  15       51.83       50.60      9.06 o 
  -7   2  15      965.37      935.15     23.00 o 
  -6   2  15      457.95      463.22     12.93 o 
  -5   2  15      219.72      206.37      6.14 o 
  -4   2  15      197.38      195.04      6.05 o 
  -3   2  15     1617.54     1630.83     21.53 o 
  -2   2  15      708.94      696.92     13.85 o 
  -1   2  15       63.75       63.35      2.57 o 
   0   2  15      831.04      861.93     11.54 o 
   1   2  15        6.25        8.42      2.15 o 
   2   2  15       66.85       75.36      3.55 o 
   3   2  15       43.00       49.02      4.55 o 
   4   2  15       49.36       63.51      4.89 o 
   5   2  15      162.14      158.83      8.05 o 
  -9   3  15       27.31       29.43      5.28 o 
  -8   3  15        7.11        3.90      3.07 o 
  -7   3  15       44.89       45.32      5.02 o 
  -6   3  15       93.68       93.31      7.52 o 
  -5   3  15      145.81      149.48      5.58 o 
  -4   3  15      421.30      397.93     10.54 o 
  -3   3  15        1.13        0.02      1.54 o 
  -2   3  15       38.31       51.32      2.86 o 
  -1   3  15       13.72       14.58      2.13 o 
   0   3  15     1966.41     1849.51     25.52 o 
   1   3  15      787.87      756.54     13.05 o 
   2   3  15        8.26       10.87      2.14 o 
   3   3  15       18.16       17.25      3.27 o 
   4   3  15        0.04       -2.07      2.48 o 
   5   3  15       45.56       57.35      6.04 o 
  -8   4  15      273.03      284.51     15.85 o 
  -7   4  15       92.54      100.05      7.24 o 
  -6   4  15      267.76      257.48     22.38 o 
  -5   4  15      224.57      241.57     10.13 o 
  -4   4  15      253.47      251.60     14.71 o 
  -3   4  15       75.03       79.64      4.27 o 
  -2   4  15      672.00      686.30     11.70 o 
  -1   4  15      124.69      125.93      6.86 o 
   0   4  15        3.37        3.88      1.80 o 
   1   4  15      153.54      156.22      9.28 o 
   2   4  15        2.54        1.12      2.05 o 
   3   4  15       46.06       55.33      5.93 o 
   4   4  15       39.13       33.34      4.06 o 
  -8   5  15       55.31       63.90     13.21 o 
  -7   5  15       48.67       55.81      9.06 o 
  -6   5  15      422.90      395.67     17.36 o 
  -5   5  15       93.61       96.24      8.09 o 
  -4   5  15      408.20      404.89     10.41 o 
  -3   5  15       32.91       32.06      2.96 o 
  -2   5  15      954.71      891.97     15.07 o 
  -1   5  15     1105.18     1079.15     18.04 o 
   0   5  15       43.86       49.85      3.25 o 
   1   5  15        8.08        4.68      2.74 o 
   2   5  15        0.02       -0.90      2.44 o 
   3   5  15       15.64       14.04      3.07 o 
   4   5  15      172.30      209.87     12.77 o 
  -8   6  15       29.36       37.95      6.12 o 
  -7   6  15       77.12      103.66      8.26 o 
  -6   6  15      147.74      157.93      7.69 o 
  -5   6  15      112.38      122.91      6.79 o 
  -4   6  15        4.34        2.23      2.43 o 
  -3   6  15     1283.52     1219.00     19.42 o 
  -2   6  15       41.04       47.17      3.41 o 
  -1   6  15       80.86       76.10      8.39 o 
   0   6  15        2.26        1.87      2.44 o 
   1   6  15        1.24        0.28      2.67 o 
   2   6  15       51.54       59.57      7.41 o 
   3   6  15       53.23       58.74      7.61 o 
  -8   7  15       63.67       59.54      7.19 o 
  -7   7  15      323.95      339.61     22.64 o 
  -6   7  15        4.03        4.56      3.43 o 
  -5   7  15        8.84       10.16      3.61 o 
  -4   7  15       83.08       74.83      4.90 o 
  -3   7  15       45.52       55.77      3.80 o 
  -2   7  15       64.49       56.66      4.90 o 
  -1   7  15       11.20        7.41      3.52 o 
   0   7  15       11.09       14.13      5.74 o 
   1   7  15       14.41       14.87      5.28 o 
   2   7  15       40.87       63.10      8.68 o 
  -7   8  15        6.04        4.79      4.51 o 
  -6   8  15        3.68        6.61      5.20 o 
  -5   8  15      163.16      160.82      8.08 o 
  -4   8  15      103.87      101.58     19.24 o 
  -3   8  15       23.93       25.10      3.96 o 
  -2   8  15       26.31       25.21      3.61 o 
  -1   8  15      142.43      143.37     10.51 o 
   0   8  15       28.52       26.76      6.79 o 
   1   8  15       25.20       26.70     12.83 o 
  -6   9  15        3.97        5.99      3.87 o 
  -5   9  15        0.03       -3.44      3.44 o 
  -4   9  15        8.01        3.02      3.11 o 
  -3   9  15       29.29       32.55      4.11 o 
  -2   9  15       13.01       20.01      5.98 o 
  -1   9  15       47.36       38.05      7.07 o 
   0   9  15       32.48       31.26      6.65 o 
  -4  10  15        2.32        3.02      5.05 o 
  -3  10  15       94.20       89.42      9.78 o 
  -2  10  15        6.46        1.26      4.71 o 
  -1 -11  16      112.41      109.43      7.11 o 
   0 -11  16      103.74      106.97      7.30 o 
   1 -11  16        0.08        0.31      3.37 o 
   2 -11  16       50.84       40.49      6.10 o 
   3 -11  16        1.37       -1.36      3.73 o 
   4 -11  16        3.45        2.83      4.85 o 
  -2 -10  16      275.63      303.05     21.60 o 
  -1 -10  16       24.35        8.89      3.59 o 
   0 -10  16        9.55        8.71      4.53 o 
   1 -10  16       53.11       56.00      7.79 o 
   2 -10  16       16.52        8.03      7.53 o 
   3 -10  16        6.54        6.47      3.90 o 
   4 -10  16        5.23        3.69      4.71 o 
   5 -10  16      119.25      141.70     15.47 o 
  -4  -9  16       34.96       50.56      6.04 o 
  -3  -9  16       86.44       65.66      6.79 o 
  -2  -9  16       82.56       88.93      5.80 o 
  -1  -9  16      195.17      186.88     11.98 o 
   0  -9  16       27.18       18.48      3.93 o 
   1  -9  16      170.01      152.24      9.12 o 
   2  -9  16        2.67        5.52      3.65 o 
   3  -9  16       32.03       33.36      6.41 o 
   4  -9  16       28.03       25.23      6.12 o 
   5  -9  16       15.78       18.76      5.07 o 
   6  -9  16        0.97       -4.88      4.88 o 
  -5  -8  16      348.16      344.13     16.60 o 
  -4  -8  16      312.40      344.13     16.60 o 
  -3  -8  16      252.86      245.27     13.58 o 
  -2  -8  16       56.15       62.54      5.98 o 
  -1  -8  16        6.32        6.47      3.77 o 
   0  -8  16        2.19        0.98      3.26 o 
   1  -8  16        3.85        0.43      3.62 o 
   2  -8  16      119.43       93.61      8.49 o 
   3  -8  16        0.57       -1.63      3.44 o 
   4  -8  16       64.26       70.44      6.82 o 
   5  -8  16       49.34       51.46      8.33 o 
   6  -8  16      258.43      263.54     19.25 o 
  -5  -7  16       64.52       64.15      7.55 o 
  -4  -7  16       23.90       18.87      5.28 o 
  -3  -7  16        0.80       -0.75      3.77 o 
  -2  -7  16      195.06      201.28     30.56 o 
  -1  -7  16       53.48       55.10      5.43 o 
   0  -7  16       58.99       71.75      6.79 o 
   1  -7  16        1.32        1.39      2.09 o 
   2  -7  16      156.60      134.21      9.56 o 
   3  -7  16        1.02        3.38      2.99 o 
   4  -7  16      208.47      223.75     10.76 o 
   5  -7  16       27.40       24.18      2.50 o 
   6  -7  16        0.14        0.08      2.74 o 
  -6  -6  16      145.77      168.29     12.07 o 
  -5  -6  16      149.42      141.88     11.32 o 
  -4  -6  16      403.37      378.09     18.87 o 
  -3  -6  16      109.51      125.05     13.21 o 
  -2  -6  16       40.62       41.65      8.68 o 
  -1  -6  16      318.38      313.31     20.38 o 
   0  -6  16       76.77       67.63      4.37 o 
   1  -6  16       94.87       98.43      5.83 o 
   2  -6  16     1629.48     1490.87     36.38 o 
   3  -6  16       60.51       75.04      6.38 o 
   4  -6  16      287.68      279.04      7.76 o 
   5  -6  16       25.33       18.86      3.28 o 
   6  -6  16      137.45      131.43      7.30 o 
  -7  -5  16      112.28      117.73     11.32 o 
  -6  -5  16      102.92      115.46     10.57 o 
  -5  -5  16        0.27        2.26      3.77 o 
  -4  -5  16      320.17      326.77     17.36 o 
  -3  -5  16        2.54        9.35      3.44 o 
  -2  -5  16      401.05      415.12      9.37 o 
  -1  -5  16      287.74      297.27      6.91 o 
   0  -5  16      496.92      457.52     11.00 o 
   1  -5  16        8.28        6.98      2.26 o 
   2  -5  16      680.21      671.27     15.18 o 
   3  -5  16       14.53       16.34      2.14 o 
   4  -5  16        0.56        0.70      2.04 o 
   5  -5  16        0.18        1.45      2.17 o 
   6  -5  16      259.64      244.74      8.55 o 
  -7  -4  16       29.22       31.70      7.55 o 
  -6  -4  16      361.66      367.52     19.62 o 
  -5  -4  16       20.13       24.15      6.04 o 
  -4  -4  16       36.22       29.92      3.62 o 
  -3  -4  16       83.41       72.47      3.63 o 
  -2  -4  16       38.64       33.42      2.39 o 
  -1  -4  16      298.77      310.04      8.48 o 
   0  -4  16     1182.22     1092.90     20.80 o 
   1  -4  16      587.80      546.85     12.91 o 
   2  -4  16      161.95      148.72      5.04 o 
   3  -4  16      289.02      263.46      8.76 o 
   4  -4  16      557.65      537.81     11.88 o 
   5  -4  16      164.59      183.27      7.19 o 
   6  -4  16      155.52      147.33      8.71 o 
  -7  -3  16        7.70       12.83      6.04 o 
  -6  -3  16        0.02        3.02      4.53 o 
  -5  -3  16       32.98       33.21      6.79 o 
  -4  -3  16        8.21        7.17      3.20 o 
  -3  -3  16       10.97        6.26      2.30 o 
  -2  -3  16      727.35      715.37     14.29 o 
  -1  -3  16      478.15      429.40     15.79 o 
   0  -3  16     1409.73     1295.15     22.81 o 
   1  -3  16      280.11      259.24      6.75 o 
   2  -3  16      278.37      257.84      6.26 o 
   3  -3  16        6.34        7.57      1.99 o 
   4  -3  16      795.40      775.00     13.45 o 
   5  -3  16       17.17       23.38      3.33 o 
   6  -3  16        1.29        4.85      2.88 o 
  -8  -2  16       46.96       44.53      8.30 o 
  -7  -2  16       31.41       15.85      6.04 o 
  -6  -2  16        2.64        6.04      4.53 o 
  -5  -2  16       21.93       16.60      6.04 o 
  -4  -2  16      153.42      150.84      7.81 o 
  -3  -2  16        9.41       10.71      2.29 o 
  -2  -2  16      835.19      822.52     15.84 o 
  -1  -2  16     1685.23     1630.06     19.87 o 
   0  -2  16      612.12      591.22      9.60 o 
   1  -2  16       28.26       24.33      2.12 o 
   2  -2  16     2400.99     2246.44     28.06 o 
   3  -2  16      652.47      612.74     11.10 o 
   4  -2  16       93.84       90.89      4.71 o 
   5  -2  16      275.45      275.89      8.90 o 
   6  -2  16       38.30       39.97      4.55 o 
  -8  -1  16       31.43       33.21      8.30 o 
  -7  -1  16       70.55       76.22     10.57 o 
  -6  -1  16       53.44       63.39      9.06 o 
  -5  -1  16        6.42        2.84      3.44 o 
  -4  -1  16       51.84       70.56      5.19 o 
  -3  -1  16      257.14      266.85      7.90 o 
  -2  -1  16       25.66       21.46      3.06 o 
  -1  -1  16      197.44      174.91      4.67 o 
   0  -1  16      703.39      660.75      9.20 o 
   1  -1  16        0.28        2.12      1.48 o 
   2  -1  16      881.56      845.77     13.58 o 
   3  -1  16      133.75      141.08      5.53 o 
   4  -1  16      228.59      241.95      6.90 o 
   5  -1  16       93.27       99.06      4.92 o 
   6  -1  16      221.25      236.80      8.23 o 
  -8   0  16        1.25        3.02      5.28 o 
  -7   0  16       58.26       69.43      9.81 o 
  -6   0  16        0.16       -3.02      3.77 o 
  -5   0  16        1.75       -3.20      3.20 o 
  -4   0  16      178.02      155.87      5.35 o 
  -3   0  16      803.25      790.47     13.11 o 
  -2   0  16     1132.84     1087.24     15.17 o 
  -1   0  16      225.92      232.95      5.29 o 
   0   0  16     4521.91     4324.18     47.76 o 
   1   0  16      831.32      800.80     11.89 o 
   2   0  16      415.11      376.12      8.00 o 
   3   0  16      579.07      518.35     11.85 o 
   4   0  16      547.79      537.83     12.61 o 
   5   0  16      106.98      116.30      6.13 o 
   6   0  16       26.57       20.89      4.49 o 
  -8   1  16        0.31        5.28      5.28 o 
  -7   1  16       53.34       49.81      9.06 o 
  -6   1  16       38.57       28.69      5.66 o 
  -5   1  16       34.03       28.87      3.48 o 
  -4   1  16       81.18       68.51      4.06 o 
  -3   1  16      174.09      187.32      5.69 o 
  -2   1  16     1205.56     1067.40     14.15 o 
  -1   1  16      803.51      779.77     11.37 o 
   0   1  16      756.01      734.03     11.19 o 
   1   1  16       17.46       28.47      2.43 o 
   2   1  16      484.83      466.89     10.24 o 
   3   1  16       53.29       52.46      3.72 o 
   4   1  16       55.49       62.56      4.58 o 
   5   1  16       98.75      111.66      6.14 o 
  -8   2  16       23.21       21.99      3.37 o 
  -7   2  16       41.32       40.83      6.79 o 
  -6   2  16       29.67       26.21      3.79 o 
  -5   2  16        2.70        1.14      1.73 o 
  -4   2  16      466.49      433.11      9.57 o 
  -3   2  16      554.21      532.09     13.96 o 
  -2   2  16     1058.28     1067.64     20.28 o 
  -1   2  16      222.60      201.58      5.19 o 
   0   2  16        7.20        9.29      1.74 o 
   1   2  16      418.52      405.92      8.18 o 
   2   2  16      801.70      808.18     13.04 o 
   3   2  16      320.85      334.48      8.57 o 
   4   2  16      265.34      242.93      8.33 o 
   5   2  16       23.44       14.08      4.00 o 
  -8   3  16       16.02       10.57      4.53 o 
  -7   3  16       45.55       57.13      5.58 o 
  -6   3  16      119.27      120.35      8.61 o 
  -5   3  16      263.03      275.13      8.95 o 
  -4   3  16      116.23      105.44      6.35 o 
  -3   3  16      683.60      651.65     11.45 o 
  -2   3  16      184.71      181.59      5.55 o 
  -1   3  16       25.66       24.65      3.56 o 
   0   3  16     1219.25     1215.51     21.41 o 
   1   3  16      186.11      200.01      5.73 o 
   2   3  16      291.04      275.18     11.08 o 
   3   3  16       13.43       18.51      5.08 o 
   4   3  16        7.50        7.17      3.88 o 
   5   3  16       22.45       30.19      5.28 o 
  -8   4  16       18.30       30.19      6.79 o 
  -7   4  16        0.19        2.57      3.77 o 
  -6   4  16        5.53        4.29      3.32 o 
  -5   4  16      227.01      239.92     11.22 o 
  -4   4  16      119.68      132.61      5.94 o 
  -3   4  16      249.66      235.87      7.07 o 
  -2   4  16      105.36      106.91      4.55 o 
  -1   4  16      198.10      176.28      7.13 o 
   0   4  16       36.07       33.95      2.98 o 
   1   4  16      348.63      365.94      8.68 o 
   2   4  16      650.60      661.52     16.40 o 
   3   4  16        5.36        7.55      3.07 o 
   4   4  16       65.83       76.75      5.35 o 
  -8   5  16       14.49       10.40      4.71 o 
  -7   5  16       59.40       59.86     13.58 o 
  -6   5  16        1.36       -0.38      5.66 o 
  -5   5  16      104.99      104.19      6.32 o 
  -4   5  16       28.42       28.99      4.20 o 
  -3   5  16      166.16      150.31      6.27 o 
  -2   5  16        0.15        3.05      1.94 o 
  -1   5  16       61.38       72.65      4.03 o 
   0   5  16      782.70      772.81     16.15 o 
   1   5  16      162.48      139.79      7.69 o 
   2   5  16       84.32       79.10      5.42 o 
   3   5  16       43.29       52.81      4.30 o 
  -8   6  16       16.65       17.24      5.26 o 
  -7   6  16        1.10        0.24      7.17 o 
  -6   6  16       13.47       18.47      6.13 o 
  -5   6  16       17.52       16.52      3.61 o 
  -4   6  16       50.98       57.67      5.13 o 
  -3   6  16       65.06       73.68      4.80 o 
  -2   6  16       10.94       11.05      2.48 o 
  -1   6  16       29.57       21.99      3.73 o 
   0   6  16      392.43      356.52     11.23 o 
   1   6  16       23.33       21.94      3.43 o 
   2   6  16        0.69        5.70      4.46 o 
   3   6  16      109.10      106.47     17.36 o 
  -7   7  16        7.11        5.53      9.06 o 
  -6   7  16        0.23        0.62      3.43 o 
  -5   7  16      123.82      116.38      6.90 o 
  -4   7  16       44.78       44.88      4.75 o 
  -3   7  16       11.78        7.95      2.88 o 
  -2   7  16     1191.54     1124.42     24.09 o 
  -1   7  16      320.29      268.59     10.69 o 
   0   7  16      231.63      231.79      8.20 o 
   1   7  16       92.15      106.62     28.30 o 
   2   7  16       51.12       53.68      7.79 o 
  -7   8  16        9.78        7.94      5.05 o 
  -6   8  16      134.08      129.78      7.93 o 
  -5   8  16      102.17      112.37      7.08 o 
  -4   8  16      119.13      127.46      8.88 o 
  -3   8  16      299.25      277.19     14.28 o 
  -2   8  16       53.18       41.21      4.47 o 
  -1   8  16       16.18       14.54      2.62 o 
   0   8  16        1.05        6.46      4.71 o 
   1   8  16       23.99       16.60      5.80 o 
  -6   9  16        3.70        4.67      3.87 o 
  -5   9  16       47.99       48.71      6.53 o 
  -4   9  16       51.87       41.17      6.41 o 
  -3   9  16      272.06      282.61      9.80 o 
  -2   9  16       52.31       50.89      7.72 o 
  -1   9  16      165.61      163.83     11.93 o 
  -1 -11  17        1.51        1.34      3.48 o 
   0 -11  17       51.74       49.43      5.70 o 
   1 -11  17       69.97       82.24      7.30 o 
   2 -11  17       30.61       32.78      5.74 o 
   3 -11  17       63.24       70.46      7.75 o 
  -2 -10  17       31.18       23.40      4.88 o 
  -1 -10  17       15.47       12.66      5.30 o 
   0 -10  17       75.94       79.44      6.67 o 
   1 -10  17      253.23      260.22     11.42 o 
   2 -10  17        3.72        5.86      3.79 o 
   3 -10  17       52.52       49.31      7.72 o 
   4 -10  17       28.94       18.87      6.40 o 
   5 -10  17       59.86       56.07      9.56 o 
  -4  -9  17        0.34       -2.26      3.77 o 
  -3  -9  17        0.18        1.51      4.53 o 
  -2  -9  17       46.63       37.14      9.06 o 
  -1  -9  17      236.15      219.20     31.32 o 
   0  -9  17        1.92        1.34      3.44 o 
   1  -9  17       43.94       61.31      6.84 o 
   2  -9  17       21.94       16.60      5.05 o 
   3  -9  17       17.47       21.83      5.80 o 
   4  -9  17        2.69        2.41      3.61 o 
   5  -9  17        2.08        3.60      4.49 o 
  -4  -8  17        8.79       11.32      4.53 o 
  -3  -8  17        5.81       13.58      5.28 o 
  -2  -8  17       23.21       34.95     12.07 o 
  -1  -8  17      194.51      218.93     10.87 o 
   0  -8  17       47.75       37.71      5.58 o 
   1  -8  17        0.02       -2.67      2.67 o 
   2  -8  17      426.41      422.13     17.51 o 
   3  -8  17       23.14       22.04      4.31 o 
   4  -8  17       60.04       67.33      6.79 o 
   5  -8  17      323.94      351.94     16.25 o 
   6  -8  17      605.60      626.97     58.49 o 
  -5  -7  17       18.66       16.60      5.28 o 
  -4  -7  17       90.98      113.20     10.57 o 
  -3  -7  17      255.45      241.49     14.34 o 
  -2  -7  17       81.59       73.28      6.53 o 
  -1  -7  17       82.26       61.02      6.14 o 
   0  -7  17        8.08        3.38      1.89 o 
   1  -7  17       48.55       39.68      5.80 o 
   2  -7  17      164.72      166.38     11.11 o 
   3  -7  17       31.71       27.41      4.63 o 
   4  -7  17      426.61      400.24     22.35 o 
   5  -7  17        9.68        9.93      2.72 o 
   6  -7  17       98.67      101.84      6.05 o 
  -6  -6  17       58.01       62.64      8.30 o 
  -5  -6  17      134.79      104.90     10.57 o 
  -4  -6  17        5.68        4.53      4.53 o 
  -3  -6  17       58.06       56.10      5.87 o 
  -2  -6  17       44.73       48.09      8.30 o 
  -1  -6  17      321.63      316.29      8.54 o 
   0  -6  17       15.59       10.09      2.61 o 
   1  -6  17      234.54      257.09      8.41 o 
   2  -6  17       98.30       96.34      6.82 o 
   3  -6  17      550.08      497.26     16.35 o 
   4  -6  17      840.99      853.96     16.62 o 
   5  -6  17      216.80      226.67      9.59 o 
   6  -6  17      126.09      127.14      7.22 o 
  -6  -5  17       29.34       43.77      7.55 o 
  -5  -5  17        6.59        3.77      4.53 o 
  -4  -5  17      130.64      132.82     11.32 o 
  -3  -5  17      152.61      140.04      8.54 o 
  -2  -5  17      397.69      361.15      8.49 o 
  -1  -5  17        0.24        0.92      1.87 o 
   0  -5  17      144.46      127.84      7.84 o 
   1  -5  17      256.58      225.98      7.81 o 
   2  -5  17     1413.77     1322.16     30.50 o 
   3  -5  17      567.47      537.01     10.94 o 
   4  -5  17       29.58       27.55      3.35 o 
   5  -5  17        2.07       -2.41      2.44 o 
   6  -5  17        1.75        0.71      2.82 o 
  -7  -4  17      130.76      132.82     12.83 o 
  -6  -4  17       11.84        4.53      5.28 o 
  -5  -4  17       68.09       72.45      9.06 o 
  -4  -4  17       41.48       37.73      4.51 o 
  -3  -4  17      607.91      640.26     18.96 o 
  -2  -4  17      502.02      485.26     11.11 o 
  -1  -4  17      753.86      802.45     16.02 o 
   0  -4  17      123.63      128.75      5.92 o 
   1  -4  17       22.03       20.27      3.19 o 
   2  -4  17      425.46      421.99      9.13 o 
   3  -4  17      313.42      310.05      9.80 o 
   4  -4  17      294.80      305.89      7.73 o 
   5  -4  17      388.00      375.49     10.99 o 
   6  -4  17        4.26        2.03      2.76 o 
  -7  -3  17        7.69        9.06      6.04 o 
  -6  -3  17        0.20       -1.51      4.53 o 
  -5  -3  17      467.76      454.31     23.39 o 
  -4  -3  17      710.60      664.32     37.36 o 
  -3  -3  17        3.55        1.76      2.18 o 
  -2  -3  17      158.07      159.59      6.11 o 
  -1  -3  17     2045.58     1958.75     31.57 o 
   0  -3  17      945.32      881.26     17.69 o 
   1  -3  17      673.11      652.17     12.01 o 
   2  -3  17     1015.92      968.12     16.62 o 
   3  -3  17      475.46      485.48      9.71 o 
   4  -3  17       10.58        8.14      2.46 o 
   5  -3  17        2.53        2.91      2.61 o 
   6  -3  17      170.41      180.95      7.88 o 
  -8  -2  17       29.66       32.45      8.30 o 
  -7  -2  17      182.86      147.91     13.58 o 
  -6  -2  17       70.03       78.48      9.81 o 
  -5  -2  17        4.36        4.53      4.53 o 
  -4  -2  17      490.60      514.14     14.15 o 
  -3  -2  17       69.33       59.27      4.88 o 
  -2  -2  17        0.01        2.33      1.96 o 
  -1  -2  17        4.24        5.61      1.58 o 
   0  -2  17      341.88      355.73      7.98 o 
   1  -2  17       29.40       28.63      2.46 o 
   2  -2  17      146.22      150.15      5.05 o 
   3  -2  17      589.46      580.85     14.01 o 
   4  -2  17       10.57       10.45      2.95 o 
   5  -2  17        4.62        5.47      2.95 o 
   6  -2  17        3.72       -1.13      2.60 o 
  -8  -1  17        1.25        4.53      6.04 o 
  -7  -1  17      109.07       79.24     10.57 o 
  -6  -1  17      143.25      116.97     12.07 o 
  -5  -1  17       13.02        9.81      5.28 o 
  -4  -1  17       56.12       44.25      4.75 o 
  -3  -1  17      537.63      526.56     12.10 o 
  -2  -1  17     1120.85     1062.32     16.55 o 
  -1  -1  17      488.81      482.53      8.74 o 
   0  -1  17     1762.42     1792.08     21.04 o 
   1  -1  17     4238.36     4052.08     42.83 o 
   2  -1  17      316.77      313.77      7.47 o 
   3  -1  17       44.75       46.99      3.26 o 
   4  -1  17       85.55       91.83      4.63 o 
   5  -1  17       20.18       20.61      3.15 o 
   6  -1  17       14.62       21.00      4.56 o 
  -8   0  17      106.25      112.44     12.83 o 
  -7   0  17        8.20        3.02      5.28 o 
  -6   0  17       30.85       40.00      8.30 o 
  -5   0  17      312.25      316.12     25.66 o 
  -4   0  17       31.90       32.77      2.84 o 
  -3   0  17       29.75       21.24      2.29 o 
  -2   0  17       25.21       22.01      2.20 o 
  -1   0  17      385.28      366.33      8.21 o 
   0   0  17      165.53      171.31     16.60 o 
   1   0  17        6.29        5.99      1.94 o 
   2   0  17       28.10       36.35      3.22 o 
   3   0  17       11.00       11.23      3.05 o 
   4   0  17        0.09       -2.22      2.22 o 
   5   0  17        2.16        3.35      5.01 o 
  -8   1  17       89.26       79.24     11.32 o 
  -7   1  17        3.54        5.28      6.04 o 
  -6   1  17      109.00       98.67     11.70 o 
  -5   1  17       32.86       42.14      4.48 o 
  -4   1  17      946.78      907.67     18.68 o 
  -3   1  17      348.91      315.17      7.82 o 
  -2   1  17      292.53      271.82      6.60 o 
  -1   1  17     4123.32     3915.80     45.36 o 
   0   1  17      841.14      843.05     12.51 o 
   1   1  17        9.13       11.62      2.41 o 
   2   1  17       86.09       85.33      4.36 o 
   3   1  17      210.62      218.90      8.82 o 
   4   1  17        5.54        5.44      2.70 o 
   5   1  17       33.10       54.10      5.03 o 
  -8   2  17        0.11       -4.53      4.53 o 
  -7   2  17        3.13        5.28      4.53 o 
  -6   2  17      261.28      249.90     10.47 o 
  -5   2  17      102.80      100.46      7.62 o 
  -4   2  17        0.03       -0.63      1.99 o 
  -3   2  17      555.73      535.65     11.12 o 
  -2   2  17      470.47      488.69     10.44 o 
  -1   2  17      337.37      353.73      7.26 o 
   0   2  17      136.26      137.86      4.88 o 
   1   2  17       70.67       73.49      3.96 o 
   2   2  17      156.18      170.74      7.04 o 
   3   2  17       55.77       55.32      4.00 o 
   4   2  17        0.15       -1.16      2.65 o 
   5   2  17      108.30      119.53      7.60 o 
  -8   3  17       34.72       35.47      6.04 o 
  -7   3  17       26.35       25.86      4.33 o 
  -6   3  17       94.65      101.83      6.10 o 
  -5   3  17       55.89       65.43      4.19 o 
  -4   3  17      164.30      154.88      5.92 o 
  -3   3  17      509.87      460.36     10.37 o 
  -2   3  17      906.34      894.58     15.53 o 
  -1   3  17      177.57      173.33      6.00 o 
   0   3  17      172.52      160.62      8.39 o 
   1   3  17       14.22       10.78      2.24 o 
   2   3  17        0.25        1.02      2.07 o 
   3   3  17       19.34       35.27      5.14 o 
   4   3  17       11.30       14.23      4.65 o 
  -8   4  17       41.05       36.22      6.79 o 
  -7   4  17       48.29       46.15      9.81 o 
  -6   4  17       95.88      103.68      6.94 o 
  -5   4  17       47.72       49.28      4.42 o 
  -4   4  17      520.62      505.16     16.25 o 
  -3   4  17      476.21      494.58     13.25 o 
  -2   4  17      383.52      382.73      9.92 o 
  -1   4  17      234.53      251.90      8.39 o 
   0   4  17      137.09      146.80      6.98 o 
   1   4  17       19.65       16.21      2.56 o 
   2   4  17       11.78       20.32      5.32 o 
   3   4  17       20.61       29.54     10.94 o 
   4   4  17       67.93       69.81      7.55 o 
  -8   5  17        0.27       -1.66      4.53 o 
  -7   5  17       39.85       37.30      6.41 o 
  -6   5  17       33.54       34.17      5.58 o 
  -5   5  17        0.18       -1.71      2.88 o 
  -4   5  17        9.09        7.55      3.27 o 
  -3   5  17       57.87       43.07      4.03 o 
  -2   5  17       71.63       63.13      4.26 o 
  -1   5  17        4.60        4.67      2.10 o 
   0   5  17        1.31        2.78      2.09 o 
   1   5  17        9.11        2.20      2.83 o 
   2   5  17        5.03       13.98      5.78 o 
   3   5  17      176.96      197.40      8.61 o 
  -7   6  17       14.79       19.66      7.92 o 
  -6   6  17        5.32        8.69      4.35 o 
  -5   6  17      163.88      164.37      8.08 o 
  -4   6  17      835.60      840.70     19.71 o 
  -3   6  17      171.32      185.10      7.27 o 
  -2   6  17      107.49      116.14      5.19 o 
  -1   6  17      153.09      144.54      7.41 o 
   0   6  17       39.04       30.41      4.31 o 
   1   6  17        1.37        3.93      2.74 o 
   2   6  17       24.05       12.23      5.26 o 
  -7   7  17       11.99       14.34      5.05 o 
  -6   7  17      258.49      256.18     10.44 o 
  -5   7  17       48.26       48.25      5.19 o 
  -4   7  17       24.39       31.37      4.41 o 
  -3   7  17       66.51       71.57      6.73 o 
  -2   7  17      154.03      167.77      8.36 o 
  -1   7  17       31.88       39.88      5.67 o 
   0   7  17       19.73       11.78      6.16 o 
   1   7  17      138.29      166.34     25.66 o 
  -6   8  17      416.74      441.39     14.06 o 
  -5   8  17      367.91      386.03     12.69 o 
  -4   8  17       74.42       89.02     12.07 o 
  -3   8  17       38.69       34.78      9.43 o 
  -2   8  17       17.75       18.40      3.96 o 
  -1   8  17        0.01        3.46      2.74 o 
   0   8  17       20.47       27.87      7.17 o 
  -5   9  17        0.52       -0.66      4.17 o 
  -4   9  17       57.26       66.33      6.97 o 
  -3   9  17       23.27       25.95      7.92 o 
  -2   9  17       24.52       21.33      7.55 o 
   0 -11  18      194.56      221.99     25.11 o 
   1 -11  18      142.98      163.99      9.87 o 
   2 -11  18      185.67      183.02     12.51 o 
   3 -11  18      162.24      159.57     12.46 o 
  -2 -10  18        6.94        5.28      4.53 o 
  -1 -10  18      134.17      142.85     16.60 o 
   0 -10  18       49.25       41.60      7.92 o 
   1 -10  18        0.01        0.38      4.27 o 
   2 -10  18       28.75       31.26      6.53 o 
   3 -10  18        5.10       -1.86      4.51 o 
   4 -10  18       65.28       66.20      7.38 o 
  -3  -9  18        9.64        2.26      4.53 o 
  -2  -9  18       42.68       58.63      6.28 o 
  -1  -9  18      226.30      228.51     17.36 o 
   0  -9  18      191.20      164.79     10.51 o 
   1  -9  18      288.28      311.50     15.03 o 
   2  -9  18      107.74      116.99     15.85 o 
   3  -9  18      255.51      235.96     14.38 o 
   4  -9  18        4.17        8.12      3.96 o 
   5  -9  18        0.21       -0.04      5.26 o 
  -4  -8  18       32.62       39.24      6.79 o 
  -3  -8  18       75.56       85.28      9.06 o 
  -2  -8  18      146.48      167.91      9.77 o 
  -1  -8  18      111.21      114.04     17.73 o 
   0  -8  18       66.59       73.23      7.07 o 
   1  -8  18      505.23      473.81     18.27 o 
   2  -8  18        1.67        0.00      3.74 o 
   3  -8  18       14.69       11.57      3.92 o 
   4  -8  18      100.84       98.66      7.98 o 
   5  -8  18        0.24        1.35      3.96 o 
  -5  -7  18       93.56       72.45      9.06 o 
  -4  -7  18        5.49        5.28      4.53 o 
  -3  -7  18      119.99      122.26     10.57 o 
  -2  -7  18      434.35      416.61     15.57 o 
  -1  -7  18       26.30       26.92      7.17 o 
   0  -7  18      155.99      147.25      9.78 o 
   1  -7  18      427.27      413.67     13.62 o 
   2  -7  18       13.18        9.12      3.43 o 
   3  -7  18       10.05       12.00      4.05 o 
   4  -7  18       45.89       47.30      7.71 o 
   5  -7  18       14.13        8.19      4.06 o 
   6  -7  18       17.15       22.55      4.05 o 
  -6  -6  18        2.12        0.75      4.53 o 
  -5  -6  18        0.72        2.26      4.53 o 
  -4  -6  18      516.37      455.82     22.64 o 
  -3  -6  18      428.99      440.56     40.75 o 
  -2  -6  18      457.99      482.12     21.55 o 
  -1  -6  18      571.89      588.98     18.42 o 
   0  -6  18      457.19      470.36     16.67 o 
   1  -6  18      273.08      242.69     10.00 o 
   2  -6  18        6.42        0.50      2.61 o 
   3  -6  18        0.56        1.66      2.80 o 
   4  -6  18        0.16        5.39      2.97 o 
   5  -6  18        5.38        2.72      2.39 o 
   6  -6  18      118.44      100.06      6.75 o 
  -6  -5  18       12.69        9.06      5.28 o 
  -5  -5  18       22.50       32.45      7.55 o 
  -4  -5  18        0.53        9.06      5.28 o 
  -3  -5  18        2.77        6.04      3.20 o 
  -2  -5  18       19.34       19.01      2.73 o 
  -1  -5  18      206.58      214.62      7.52 o 
   0  -5  18        1.26       -1.72      1.72 o 
   1  -5  18      204.65      180.54      7.40 o 
   2  -5  18      137.56      129.90      6.63 o 
   3  -5  18      376.85      335.89     10.78 o 
   4  -5  18       15.51       17.46      2.92 o 
   5  -5  18        7.09        2.95      2.83 o 
   6  -5  18      184.71      197.82      8.36 o 
  -7  -4  18       12.97        9.06      6.04 o 
  -6  -4  18      128.86      145.65     12.83 o 
  -5  -4  18      300.89      323.75     19.62 o 
  -4  -4  18      337.01      340.35     19.62 o 
  -3  -4  18      443.92      449.32     12.76 o 
  -2  -4  18      463.18      520.94     11.92 o 
  -1  -4  18     1548.76     1460.73     25.16 o 
   0  -4  18     1585.91     1432.58     25.52 o 
   1  -4  18      169.37      164.98      7.20 o 
   2  -4  18       45.98       44.11      3.17 o 
   3  -4  18        0.02       -1.15      1.69 o 
   4  -4  18      694.09      635.03     14.78 o 
   5  -4  18       16.26       20.11      3.40 o 
   6  -4  18       17.56       13.44      3.63 o 
  -7  -3  18      204.44      194.70     15.85 o 
  -6  -3  18       97.88      110.94     12.07 o 
  -5  -3  18        3.38        3.77      4.53 o 
  -4  -3  18       78.27       64.90      9.06 o 
  -3  -3  18        2.12        3.94      2.54 o 
  -2  -3  18      502.17      431.28     10.87 o 
  -1  -3  18       53.77       62.40      4.45 o 
   0  -3  18        1.63        1.65      1.22 o 
   1  -3  18       83.07       90.40      4.14 o 
   2  -3  18      234.77      216.39      6.64 o 
   3  -3  18      157.73      147.03      6.07 o 
   4  -3  18      121.21      121.10      8.64 o 
   5  -3  18      367.99      380.42     10.76 o 
   6  -3  18        6.14        7.04      3.29 o 
  -7  -2  18      112.53      121.50     12.83 o 
  -6  -2  18      247.46      260.36     18.11 o 
  -5  -2  18      260.30      246.77     17.36 o 
  -4  -2  18      143.03      158.60      9.93 o 
  -3  -2  18     1168.12     1171.57     28.56 o 
  -2  -2  18     2772.50     2565.36     39.80 o 
  -1  -2  18       74.95       88.30      3.92 o 
   0  -2  18      141.21      140.51      6.35 o 
   1  -2  18      148.37      139.65      5.63 o 
   2  -2  18     1140.65     1035.13     15.83 o 
   3  -2  18      309.15      302.38      8.22 o 
   4  -2  18        4.97        4.91      2.65 o 
   5  -2  18        0.77        5.08      3.00 o 
   6  -2  18        4.35        3.85      2.79 o 
  -8  -1  18      172.85      174.33     15.85 o 
  -7  -1  18       63.05       57.35      9.81 o 
  -6  -1  18       27.99       25.66      7.55 o 
  -5  -1  18      125.56      119.24     12.83 o 
  -4  -1  18     1978.15     1927.12     37.55 o 
  -3  -1  18       16.94       18.82      3.26 o 
  -2  -1  18      148.03      139.49      5.35 o 
  -1  -1  18       51.27       63.65      3.72 o 
   0  -1  18      477.68      455.00      8.87 o 
   1  -1  18       13.78       12.07      4.53 o 
   2  -1  18       37.31       36.60      2.80 o 
   3  -1  18       65.26       64.40      3.89 o 
   4  -1  18       40.07       48.52      3.69 o 
   5  -1  18        0.00        0.74      2.50 o 
  -8   0  18        3.72        3.77      6.04 o 
  -7   0  18      111.71      123.01     13.58 o 
  -6   0  18       29.45       33.96      8.30 o 
  -5   0  18       72.83       58.86      9.81 o 
  -4   0  18     1416.37     1393.53     23.38 o 
  -3   0  18      524.48      466.21     10.43 o 
  -2   0  18      497.42      473.98      8.88 o 
  -1   0  18       94.45       93.94      3.99 o 
   0   0  18     1412.78     1292.40     18.43 o 
   1   0  18      774.67      732.99     12.57 o 
   2   0  18      106.48      109.45      5.21 o 
   3   0  18       36.71       28.41      3.50 o 
   4   0  18       86.75       82.32      5.31 o 
   5   0  18       68.65       91.68      5.93 o 
  -8   1  18       12.43       11.32      6.79 o 
  -7   1  18      253.46      247.53     18.87 o 
  -6   1  18      947.87      942.74     22.04 o 
  -5   1  18      268.14      267.31     12.06 o 
  -4   1  18       83.11       80.63      4.57 o 
  -3   1  18      229.70      204.25      6.37 o 
  -2   1  18      428.30      389.60      8.19 o 
  -1   1  18      348.19      380.79      9.77 o 
   0   1  18      295.25      274.31      6.83 o 
   1   1  18      537.29      535.53     11.10 o 
   2   1  18       11.98        8.42      2.73 o 
   3   1  18      150.28      150.11      6.65 o 
   4   1  18       27.51       23.69      3.68 o 
   5   1  18       14.04       22.39      4.08 o 
  -8   2  18      102.93      119.24     13.58 o 
  -7   2  18       69.14       84.58      5.82 o 
  -6   2  18      243.73      247.40     10.05 o 
  -5   2  18      334.43      338.84      9.84 o 
  -4   2  18      896.41      857.81     15.42 o 
  -3   2  18       35.70       25.41      3.45 o 
  -2   2  18     1993.52     1804.95     26.56 o 
  -1   2  18       21.22       16.72      2.57 o 
   0   2  18       60.94       66.74      3.91 o 
   1   2  18       49.70       50.89      3.94 o 
   2   2  18       19.94       19.99      3.36 o 
   3   2  18        0.08       -2.40      2.40 o 
   4   2  18       89.42       89.98      5.69 o 
  -8   3  18      202.58      198.48     11.32 o 
  -7   3  18      216.37      208.29     12.07 o 
  -6   3  18      542.16      552.95     21.89 o 
  -5   3  18      347.32      360.16     10.17 o 
  -4   3  18      877.86      855.56     15.69 o 
  -3   3  18       88.62       87.21      5.28 o 
  -2   3  18      394.21      359.12      9.83 o 
  -1   3  18      364.24      362.75     12.86 o 
   0   3  18      240.05      230.74      7.61 o 
   1   3  18        9.53        6.09      2.51 o 
   2   3  18      128.43      127.47      7.49 o 
   3   3  18       17.83       17.43      3.96 o 
   4   3  18       14.06       13.22      5.14 o 
  -8   4  18        4.33        5.28      5.28 o 
  -7   4  18        5.75        5.38      4.17 o 
  -6   4  18      678.86      647.30     19.34 o 
  -5   4  18      106.87      122.72      6.94 o 
  -4   4  18      917.00      886.45     19.59 o 
  -3   4  18       84.97       79.38      5.61 o 
  -2   4  18       53.84       60.21      9.39 o 
  -1   4  18       82.29       69.87      4.55 o 
   0   4  18       56.83       63.90      4.52 o 
   1   4  18        8.95        4.04      3.32 o 
   2   4  18      207.62      223.85     11.30 o 
   3   4  18      268.23      238.60     13.96 o 
  -8   5  18      330.86      362.74     14.69 o 
  -7   5  18      496.98      497.84     17.51 o 
  -6   5  18      219.32      206.52     13.96 o 
  -5   5  18       49.12       54.89      5.19 o 
  -4   5  18      175.84      180.76      8.13 o 
  -3   5  18      131.43      131.61     14.16 o 
  -2   5  18      228.92      222.96      7.88 o 
  -1   5  18      263.55      288.95      8.84 o 
   0   5  18       31.11       31.92      5.75 o 
   1   5  18      113.07      104.05     10.94 o 
   2   5  18        9.72        9.19      4.33 o 
   3   5  18       55.30       79.97      7.55 o 
  -7   6  18       75.04       68.38      7.41 o 
  -6   6  18      187.18      172.56     21.51 o 
  -5   6  18       27.33       26.44      4.60 o 
  -4   6  18       53.60       53.72      5.30 o 
  -3   6  18        8.86       13.18      3.82 o 
  -2   6  18        1.83        1.17      2.83 o 
  -1   6  18        2.94        3.60      3.98 o 
   0   6  18       45.91       51.51      6.54 o 
   1   6  18      203.03      195.13      8.69 o 
   2   6  18       32.85       29.43     11.32 o 
  -7   7  18       25.06       19.42      6.41 o 
  -6   7  18       28.37       33.12      5.04 o 
  -5   7  18        1.32       -0.48      3.27 o 
  -4   7  18       18.63       17.45      4.31 o 
  -3   7  18      114.06      116.87      8.69 o 
  -2   7  18       11.49       13.94      4.88 o 
  -1   7  18       36.61       29.39      5.24 o 
   0   7  18       11.00       10.03      3.43 o 
   1   7  18       25.49       26.36     13.58 o 
  -6   8  18        1.11        4.92      4.89 o 
  -5   8  18        5.58        9.68      4.05 o 
  -4   8  18       93.71       90.09      8.16 o 
  -3   8  18       13.29       23.51      5.28 o 
  -2   8  18        7.33        5.19      5.28 o 
  -1   8  18      290.40      288.70     16.60 o 
   1 -11  19       32.11       24.13      5.98 o 
  -2 -10  19       41.35       46.79      7.55 o 
  -1 -10  19        7.84        7.83      4.17 o 
   0 -10  19       59.25       49.93      7.07 o 
   1 -10  19        9.30        0.38      4.17 o 
   2 -10  19       52.42       58.53      7.95 o 
   3 -10  19       17.99       12.76      5.80 o 
  -3  -9  19       16.62       18.11      6.04 o 
  -2  -9  19      167.28      176.55     10.70 o 
  -1  -9  19        0.02        9.63      4.51 o 
   0  -9  19      196.28      187.78     11.79 o 
   1  -9  19      101.52      103.16     24.15 o 
   2  -9  19       28.09       33.35     12.07 o 
   3  -9  19       13.15       13.49      4.49 o 
   4  -9  19        0.69        1.18      3.52 o 
  -4  -8  19       17.43        8.30      5.28 o 
  -3  -8  19        9.76        2.26      5.28 o 
  -2  -8  19      119.68      117.42      8.70 o 
  -1  -8  19      241.59      254.68     12.87 o 
   0  -8  19        1.31        0.38      3.74 o 
   1  -8  19      122.18      124.14      9.78 o 
   2  -8  19        0.17        1.26      3.05 o 
   3  -8  19       16.41       15.51      4.31 o 
   4  -8  19       37.90       54.79      6.67 o 
   5  -8  19       63.06       51.38      9.02 o 
  -5  -7  19      101.57       86.03     10.57 o 
  -4  -7  19       47.55       60.37      9.06 o 
  -3  -7  19      143.02      183.38     14.34 o 
  -2  -7  19       19.01       20.65      5.66 o 
  -1  -7  19      219.10      232.52      9.69 o 
   0  -7  19       35.93       25.80      4.84 o 
   1  -7  19       61.40       66.28     13.91 o 
   2  -7  19        0.69        4.18      3.32 o 
   3  -7  19      279.25      274.36     11.84 o 
   4  -7  19       21.05       19.43      4.69 o 
   5  -7  19       12.35        8.54      4.41 o 
  -5  -6  19      113.09      123.76     12.07 o 
  -4  -6  19      151.31      132.07     12.07 o 
  -3  -6  19      435.37      471.49     17.05 o 
  -2  -6  19        4.89        5.66      3.74 o 
  -1  -6  19       20.55       30.35      4.31 o 
   0  -6  19        4.30        5.28      3.74 o 
   1  -6  19      168.27      170.94      8.69 o 
   2  -6  19        0.01       -2.54      2.54 o 
   3  -6  19       26.91       30.90      5.07 o 
   4  -6  19       17.82       10.91      2.51 o 
   5  -6  19      116.95      116.91      6.54 o 
  -6  -5  19      125.33      138.10     12.83 o 
  -5  -5  19      196.15      193.95     15.09 o 
  -4  -5  19        4.50        8.30      5.28 o 
  -3  -5  19       52.88       70.45      6.65 o 
  -2  -5  19      781.93      804.03     30.13 o 
  -1  -5  19        1.26        2.08      2.44 o 
   0  -5  19        0.00       -1.43      2.38 o 
   1  -5  19      389.06      396.03     13.20 o 
   2  -5  19      239.87      210.42      9.87 o 
   3  -5  19      105.69       95.88      4.66 o 
   4  -5  19       34.19       36.79      3.83 o 
   5  -5  19       57.08       62.29      5.40 o 
  -6  -4  19       10.82        9.81      6.04 o 
  -5  -4  19      146.33      144.90     13.58 o 
  -4  -4  19      205.10      191.68     15.09 o 
  -3  -4  19       33.72       29.84      5.05 o 
  -2  -4  19       57.55       61.64      4.33 o 
  -1  -4  19       16.07       17.64      3.24 o 
   0  -4  19      170.40      160.34      9.25 o 
   1  -4  19       24.02       23.22      3.57 o 
   2  -4  19       92.16       86.25      5.37 o 
   3  -4  19       79.43       74.65      4.70 o 
   4  -4  19      107.62       98.94      7.31 o 
   5  -4  19      111.91      137.20      9.76 o 
  -7  -3  19       23.09       24.90      7.55 o 
  -6  -3  19        5.15        6.79      6.04 o 
  -5  -3  19       89.40       78.48     10.57 o 
  -4  -3  19       52.23       54.34      9.06 o 
  -3  -3  19       42.51       40.20      5.58 o 
  -2  -3  19       13.81        9.06      2.60 o 
  -1  -3  19      309.94      296.05      9.10 o 
   0  -3  19     1172.27     1092.57     20.77 o 
   1  -3  19       11.15        9.68      2.06 o 
   2  -3  19      434.29      397.29      9.51 o 
   3  -3  19       95.94       87.58      4.29 o 
   4  -3  19      100.12       86.47      6.64 o 
   5  -3  19       34.09       41.02      7.52 o 
  -7  -2  19        0.01        4.53      5.28 o 
  -6  -2  19       90.34       81.50     10.57 o 
  -5  -2  19       56.52       51.32      9.06 o 
  -4  -2  19       40.18       55.02     10.19 o 
  -3  -2  19       42.41       39.60      4.63 o 
  -2  -2  19      226.12      223.01      8.06 o 
  -1  -2  19      118.40      108.57      4.21 o 
   0  -2  19      159.27      157.69      5.50 o 
   1  -2  19        2.70        3.22      1.94 o 
   2  -2  19       43.34       35.05      3.02 o 
   3  -2  19      142.81      146.97      5.94 o 
   4  -2  19       47.62       47.94      4.24 o 
   5  -2  19       75.99       85.11      5.00 o 
  -7  -1  19       64.43       68.67     10.57 o 
  -6  -1  19       48.35       58.86      9.81 o 
  -5  -1  19        0.44        3.77      5.28 o 
  -4  -1  19       10.88        3.34      3.62 o 
  -3  -1  19       53.06       52.70      5.19 o 
  -2  -1  19      520.40      507.13     10.16 o 
  -1  -1  19        0.65       -1.01      1.69 o 
   0  -1  19      349.26      335.67      8.08 o 
   1  -1  19      212.15      183.07      5.19 o 
   2  -1  19      149.54      142.48      5.10 o 
   3  -1  19      247.98      232.98      8.36 o 
   4  -1  19      138.28      148.90      5.98 o 
   5  -1  19      201.36      223.97      8.76 o 
  -8   0  19        1.97        4.53      6.79 o 
  -7   0  19       52.53       51.32      9.81 o 
  -6   0  19       76.34       73.96     10.57 o 
  -5   0  19      107.41      127.54     13.58 o 
  -4   0  19      325.13      303.83      9.28 o 
  -3   0  19       45.87       55.08      3.47 o 
  -2   0  19      262.96      263.43      7.24 o 
  -1   0  19       54.11       48.90      3.20 o 
   0   0  19       32.14       43.88      3.67 o 
   1   0  19       32.32       40.92      3.19 o 
   2   0  19      239.24      240.86      7.86 o 
   3   0  19       10.31        8.23      2.93 o 
   4   0  19       32.75       27.32      3.82 o 
   5   0  19      470.12      532.18     13.83 o 
  -8   1  19      133.16      138.10     15.09 o 
  -7   1  19       88.56       78.48     11.32 o 
  -6   1  19        9.52       11.98      4.91 o 
  -5   1  19       39.29       29.32      9.06 o 
  -4   1  19       15.47       16.98      3.49 o 
  -3   1  19        0.30        1.41      2.08 o 
  -2   1  19        6.04        6.65      2.06 o 
  -1   1  19        6.54        7.39      2.04 o 
   0   1  19     1005.90      963.78     16.54 o 
   1   1  19      696.16      699.36     14.47 o 
   2   1  19      418.06      417.38     10.81 o 
   3   1  19      251.03      256.87      8.56 o 
   4   1  19      284.40      322.73     10.16 o 
  -8   2  19       17.78       20.38      8.30 o 
  -7   2  19      251.78      254.46      9.90 o 
  -6   2  19      116.52      122.16     22.26 o 
  -5   2  19        0.61        2.36      2.74 o 
  -4   2  19       17.26       23.21      3.10 o 
  -3   2  19      386.05      410.84      9.80 o 
  -2   2  19      114.89      134.13      5.58 o 
  -1   2  19      196.49      209.75      6.68 o 
   0   2  19        4.45        8.77      2.73 o 
   1   2  19       58.52       49.23      4.23 o 
   2   2  19      143.21      148.80      6.86 o 
   3   2  19       43.40       35.60      4.18 o 
   4   2  19      328.01      345.50     10.79 o 
  -8   3  19       23.85       18.87      5.28 o 
  -7   3  19       18.21       22.64      5.28 o 
  -6   3  19       43.87       46.79      7.55 o 
  -5   3  19      104.31      111.82      5.94 o 
  -4   3  19       22.31       25.68      4.68 o 
  -3   3  19        0.34       -1.16      2.47 o 
  -2   3  19      455.36      426.57     12.12 o 
  -1   3  19      364.21      361.33     11.78 o 
   0   3  19      336.65      343.46     10.94 o 
   1   3  19      112.06      106.21      6.24 o 
   2   3  19      358.47      387.38     12.02 o 
   3   3  19      470.47      473.80     14.08 o 
  -7   4  19       37.66       31.23      9.81 o 
  -6   4  19       19.48       21.70      5.05 o 
  -5   4  19      530.90      564.27     22.18 o 
  -4   4  19       98.34      108.99      6.86 o 
  -3   4  19      135.95      118.64      6.90 o 
  -2   4  19      189.15      193.97      9.60 o 
  -1   4  19       11.23        4.82      2.99 o 
   0   4  19      198.67      195.85     12.00 o 
   1   4  19      194.56      215.56      8.88 o 
   2   4  19       15.30       17.10      5.02 o 
   3   4  19       77.73       92.16      8.23 o 
  -7   5  19      131.60      134.83     25.66 o 
  -6   5  19       97.56      103.39      7.95 o 
  -5   5  19       35.57       39.19      4.85 o 
  -4   5  19       18.22       13.79      3.80 o 
  -3   5  19      258.70      235.82      9.46 o 
  -2   5  19      192.85      188.48      8.29 o 
  -1   5  19       87.68       80.56     10.36 o 
   0   5  19      222.12      217.10      8.93 o 
   1   5  19      212.47      219.69     13.21 o 
   2   5  19      181.60      206.63     10.74 o 
  -7   6  19       71.56       71.98      7.72 o 
  -6   6  19      146.52      145.47     14.34 o 
  -5   6  19       15.01       12.94      4.83 o 
  -4   6  19       75.13       74.65      6.27 o 
  -3   6  19      133.44      127.24      7.52 o 
  -2   6  19      166.80      171.71      8.22 o 
  -1   6  19      426.31      465.54     17.16 o 
   0   6  19      230.32      235.24     19.62 o 
   1   6  19        0.05       -3.37      3.37 o 
  -6   7  19        0.35        0.45      3.87 o 
  -5   7  19        0.85       -1.21      3.27 o 
  -4   7  19       10.66       11.74      4.05 o 
  -3   7  19       18.70       24.46      4.41 o 
  -2   7  19        1.27        2.09      7.55 o 
  -1   7  19        2.55       -2.09      4.53 o 
   0   7  19       85.76      106.41      7.86 o 
  -5   8  19        7.70        6.05      3.96 o 
  -4   8  19      143.17      145.51      8.22 o 
  -3   8  19      177.55      193.68     11.17 o 
  -2   8  19      126.41      155.03      9.60 o 
  -1 -10  20        4.78        0.75      4.71 o 
   0 -10  20        8.87       12.18      9.06 o 
   1 -10  20      134.87      124.81     10.70 o 
   2 -10  20       45.56       41.90      8.16 o 
   3 -10  20        0.74       -4.35      4.51 o 
  -3  -9  20        2.08        0.00      5.28 o 
  -2  -9  20        7.96       18.62      9.43 o 
  -1  -9  20        0.10        4.53      4.27 o 
   0  -9  20        8.20       12.23      6.04 o 
   1  -9  20        6.18        4.57      5.66 o 
   2  -9  20        4.66       -1.41      3.20 o 
   3  -9  20      234.27      228.87     12.02 o 
   4  -9  20      228.81      227.11     15.48 o 
  -4  -8  20      150.03      157.72     13.58 o 
  -3  -8  20       50.54       52.83      8.30 o 
  -2  -8  20       42.00       33.82      5.80 o 
  -1  -8  20      278.03      297.18     11.55 o 
   0  -8  20      106.63       93.94     10.22 o 
   1  -8  20      303.76      313.51     12.47 o 
   2  -8  20        7.51       11.10      4.16 o 
   3  -8  20       17.34        7.94      4.90 o 
   4  -8  20      154.38      134.05     11.39 o 
  -4  -7  20        8.76        6.04      5.28 o 
  -3  -7  20        1.15       -2.26      4.53 o 
  -2  -7  20       15.70       14.72      4.80 o 
  -1  -7  20        2.40        3.06      2.88 o 
   0  -7  20      114.29      101.00      7.11 o 
   1  -7  20        8.20        9.53      3.65 o 
   2  -7  20     1409.84     1383.44     31.21 o 
   3  -7  20      216.14      222.08     11.01 o 
   4  -7  20      108.50      107.53      8.54 o 
   5  -7  20      346.50      359.94     59.62 o 
  -5  -6  20       99.77      104.14     11.32 o 
  -4  -6  20       95.43       99.62     11.32 o 
  -3  -6  20       88.69       86.71      7.72 o 
  -2  -6  20       91.14       70.42      7.19 o 
  -1  -6  20       11.70        2.04      4.39 o 
   0  -6  20      380.07      354.04     12.45 o 
   1  -6  20       66.45       60.57      5.88 o 
   2  -6  20        4.89        7.18      3.27 o 
   3  -6  20       12.90       11.52      4.10 o 
   4  -6  20       11.51       12.68      2.02 o 
   5  -6  20       27.47       38.57      4.40 o 
  -6  -5  20       39.05       44.53      9.06 o 
  -5  -5  20        1.93       -3.02      4.53 o 
  -4  -5  20        4.59       -1.51      4.53 o 
  -3  -5  20       35.88       38.06      7.17 o 
  -2  -5  20       78.27       69.85      7.19 o 
  -1  -5  20       68.10       61.92      5.51 o 
   0  -5  20      538.00      496.16     14.97 o 
   1  -5  20      543.31      572.15     16.91 o 
   2  -5  20      202.49      220.20     16.40 o 
   3  -5  20      179.87      191.12      6.75 o 
   4  -5  20      570.33      582.94     13.81 o 
   5  -5  20      113.09      102.23      6.67 o 
  -6  -4  20       68.93       63.39      9.81 o 
  -5  -4  20       45.17       38.49      8.30 o 
  -4  -4  20       36.87       33.21      8.30 o 
  -3  -4  20       24.10       21.81      5.28 o 
  -2  -4  20      419.81      400.21     17.13 o 
  -1  -4  20      529.64      557.54     15.60 o 
   0  -4  20       21.41       31.62      6.56 o 
   1  -4  20      254.50      224.24     12.83 o 
   2  -4  20       42.52       38.02      3.41 o 
   3  -4  20      136.62      130.99      6.15 o 
   4  -4  20       52.25       50.06      5.03 o 
   5  -4  20        9.00       14.72      3.63 o 
  -7  -3  20       28.87       25.66      7.55 o 
  -6  -3  20       27.01       30.19      8.30 o 
  -5  -3  20       94.63       97.35     12.07 o 
  -4  -3  20       53.93       52.83      9.81 o 
  -3  -3  20        0.14        3.37      3.44 o 
  -2  -3  20      121.05      103.02      6.27 o 
  -1  -3  20       96.24      108.70      5.98 o 
   0  -3  20      716.78      719.58     12.59 o 
   1  -3  20      281.57      283.12     11.23 o 
   2  -3  20      253.71      250.30      8.06 o 
   3  -3  20      245.17      256.40      8.70 o 
   4  -3  20       98.71      106.48      5.87 o 
   5  -3  20        8.01       13.49      3.63 o 
  -7  -2  20        1.96       -1.51      5.28 o 
  -6  -2  20        0.03       -1.51      4.53 o 
  -5  -2  20        4.09       -1.51      4.53 o 
  -4  -2  20       46.88       46.15      6.40 o 
  -3  -2  20       11.79       14.34      4.27 o 
  -2  -2  20      479.61      539.48     13.45 o 
  -1  -2  20      768.93      724.66     13.01 o 
   0  -2  20      379.21      360.61      8.80 o 
   1  -2  20      487.70      466.28     11.25 o 
   2  -2  20      402.88      400.29     10.85 o 
   3  -2  20        0.01       -1.29      2.06 o 
   4  -2  20       28.67       30.66      3.59 o 
   5  -2  20        5.39        4.08      2.89 o 
  -7  -1  20        2.11        3.02      5.28 o 
  -6  -1  20       47.91       40.00      9.06 o 
  -5  -1  20       51.89       52.83      9.81 o 
  -4  -1  20      181.48      144.34      9.78 o 
  -3  -1  20        7.36        7.35      3.43 o 
  -2  -1  20      111.62      114.60      4.79 o 
  -1  -1  20      634.23      626.74     12.40 o 
   0  -1  20      198.85      184.47      5.65 o 
   1  -1  20        4.38        4.17      2.08 o 
   2  -1  20      440.13      423.91     10.08 o 
   3  -1  20      180.20      172.49      7.15 o 
   4  -1  20        2.72        5.66      3.06 o 
   5  -1  20      147.44      175.46     10.05 o 
  -7   0  20       31.83       49.05      9.81 o 
  -6   0  20      153.58      140.37     14.34 o 
  -5   0  20       10.23        9.81      6.04 o 
  -4   0  20      196.11      190.90      7.29 o 
  -3   0  20     1203.23     1140.48     21.09 o 
  -2   0  20      218.20      233.38      9.00 o 
  -1   0  20      301.27      307.78      7.47 o 
   0   0  20      241.75      238.87      6.62 o 
   1   0  20      196.17      208.44      6.87 o 
   2   0  20      214.06      213.38      7.60 o 
   3   0  20       26.54       24.64      3.69 o 
   4   0  20       15.23       18.44      3.95 o 
  -7   1  20       12.80        8.30      6.79 o 
  -6   1  20      160.55      147.49      5.61 o 
  -5   1  20       75.18       76.12      5.40 o 
  -4   1  20        0.95        5.22      2.56 o 
  -3   1  20      174.01      183.73      7.45 o 
  -2   1  20      292.00      298.64      7.36 o 
  -1   1  20       58.00       63.83      3.82 o 
   0   1  20        4.72       14.38      2.60 o 
   1   1  20      172.19      176.88      6.70 o 
   2   1  20       47.92       60.96      4.58 o 
   3   1  20       38.26       40.86      4.18 o 
   4   1  20       42.49       50.07      4.88 o 
  -7   2  20       32.69       28.64      9.43 o 
  -6   2  20        3.83        3.25      3.20 o 
  -5   2  20      376.19      387.59     14.84 o 
  -4   2  20       27.41       24.74      3.18 o 
  -3   2  20       78.01       84.91      4.81 o 
  -2   2  20      344.59      315.68      9.44 o 
  -1   2  20      854.15      833.07     15.27 o 
   0   2  20      205.91      220.17      9.04 o 
   1   2  20        3.57        1.66      2.66 o 
   2   2  20       64.71       56.88      6.32 o 
   3   2  20        2.04       -1.28      2.93 o 
  -7   3  20        0.62        4.53      4.53 o 
  -6   3  20        1.05       -3.77      3.77 o 
  -5   3  20        2.87        2.94      3.20 o 
  -4   3  20      191.82      198.68      7.94 o 
  -3   3  20      167.47      175.35      7.48 o 
  -2   3  20      546.61      548.24     16.10 o 
  -1   3  20      121.93      115.70      6.49 o 
   0   3  20       47.96       46.03      5.69 o 
   1   3  20       29.71       29.17      4.31 o 
   2   3  20       75.31       78.78      8.43 o 
   3   3  20        2.88        1.12      3.45 o 
  -7   4  20       20.03       19.62      6.04 o 
  -6   4  20       99.03       88.15     14.34 o 
  -5   4  20        1.08        2.85      3.32 o 
  -4   4  20      348.14      331.89     11.17 o 
  -3   4  20       48.41       46.03      6.23 o 
  -2   4  20       76.66       83.16      8.04 o 
  -1   4  20       74.46       76.11      5.73 o 
   0   4  20       20.07       24.98      4.10 o 
   1   4  20       12.14        4.31      3.43 o 
   2   4  20        1.04       -3.77      3.88 o 
  -7   5  20        0.70       -2.41      4.17 o 
  -6   5  20      218.93      222.85     11.70 o 
  -5   5  20       76.15       82.43      6.27 o 
  -4   5  20      449.94      451.82     13.67 o 
  -3   5  20      335.12      316.06     11.23 o 
  -2   5  20       59.94       68.94      5.57 o 
  -1   5  20       16.22       16.68      8.88 o 
   0   5  20       27.60       28.11      4.49 o 
   1   5  20       18.97       24.27      7.55 o 
  -6   6  20      106.86       87.14      8.26 o 
  -5   6  20        6.02        3.62      3.52 o 
  -4   6  20        2.57       -1.78      3.27 o 
  -3   6  20      103.76      102.86      6.80 o 
  -2   6  20       61.63       61.86      5.91 o 
  -1   6  20       13.00       15.67      4.10 o 
   0   6  20       18.02       19.89      5.14 o 
  -5   7  20      378.67      432.59     14.23 o 
  -4   7  20      213.14      228.59     10.24 o 
  -3   7  20       39.18       44.03      5.46 o 
  -2   7  20       60.92       60.09      7.24 o 
  -1   7  20        9.65       15.52      5.14 o 
   0 -10  21      309.55      330.69     16.31 o 
   1 -10  21       47.21       62.75      8.34 o 
  -2  -9  21      193.68      196.54     14.34 o 
  -1  -9  21      107.35      103.57      9.43 o 
   0  -9  21       23.52       20.38      4.79 o 
   1  -9  21      141.22      147.87      9.17 o 
   2  -9  21       30.43       35.02      5.66 o 
   3  -9  21        3.40       14.04      4.75 o 
  -3  -8  21       12.94       14.34      6.79 o 
  -2  -8  21       54.24       63.50      8.30 o 
  -1  -8  21      340.57      347.91     18.87 o 
   0  -8  21       86.50       83.77      7.11 o 
   1  -8  21      139.76      141.06      9.00 o 
   2  -8  21        2.73       -1.57      3.27 o 
   3  -8  21       21.34       13.74      4.85 o 
   4  -8  21       63.38       75.47     10.57 o 
  -4  -7  21      119.02      121.50     12.83 o 
  -3  -7  21      350.51      370.54     21.89 o 
  -2  -7  21      138.60      155.18     10.63 o 
  -1  -7  21       72.19       82.57      6.51 o 
   0  -7  21        1.93        9.19      3.43 o 
   1  -7  21        1.31        2.60      3.20 o 
   2  -7  21       70.79       72.59      8.93 o 
   3  -7  21      102.09      100.41      8.26 o 
   4  -7  21        3.81        5.18      4.41 o 
  -5  -6  21        5.73       -1.51      5.28 o 
  -4  -6  21        0.68        6.79      6.04 o 
  -3  -6  21       45.12       49.05      9.06 o 
  -2  -6  21      247.18      252.65     29.43 o 
  -1  -6  21       44.02       43.13      6.07 o 
   0  -6  21       34.88       41.00      5.19 o 
   1  -6  21      157.16      138.53      8.97 o 
   2  -6  21       11.88        9.36      3.84 o 
   3  -6  21       84.46       64.61      7.22 o 
   4  -6  21      312.44      307.83     16.53 o 
  -5  -5  21       55.18       61.13      9.81 o 
  -4  -5  21      368.27      405.25     23.39 o 
  -3  -5  21      451.17      472.77     17.87 o 
  -2  -5  21       12.26       15.09      4.80 o 
  -1  -5  21        5.66        2.91      2.74 o 
   0  -5  21       35.98       32.43      6.04 o 
   1  -5  21       43.74       30.77      4.93 o 
   2  -5  21      302.90      297.31     12.43 o 
   3  -5  21      122.83      115.21      6.32 o 
   4  -5  21        5.55        7.22      2.76 o 
   5  -5  21       35.19       36.20      5.14 o 
  -6  -4  21        5.04       10.57      7.55 o 
  -5  -4  21       31.35       27.17      7.55 o 
  -4  -4  21       36.23       28.68      8.30 o 
  -3  -4  21       55.91       51.29      8.30 o 
  -2  -4  21       38.18       33.90      5.58 o 
  -1  -4  21       40.27       49.78      5.34 o 
   0  -4  21      131.59      127.72      7.64 o 
   1  -4  21      111.65       99.78      7.51 o 
   2  -4  21      181.90      181.20      6.65 o 
   3  -4  21       50.16       59.20      6.20 o 
   4  -4  21        2.40        4.41      3.02 o 
   5  -4  21        6.72        4.61      3.43 o 
  -6  -3  21       84.77       98.11     12.83 o 
  -5  -3  21      556.11      563.73     29.43 o 
  -4  -3  21      165.54      155.46     15.09 o 
  -3  -3  21        0.01        5.66      3.74 o 
  -2  -3  21       38.71       42.73      4.75 o 
  -1  -3  21        0.72       -2.52      2.61 o 
   0  -3  21      138.26      131.00      4.39 o 
   1  -3  21      390.45      394.44     10.15 o 
   2  -3  21      161.15      150.53      6.45 o 
   3  -3  21        3.73        7.24      2.89 o 
   4  -3  21      110.43      111.04      6.19 o 
   5  -3  21       69.31       70.88      6.06 o 
  -7  -2  21      149.03      211.31     17.36 o 
  -6  -2  21       20.04       21.13      8.30 o 
  -5  -2  21        4.43        0.00      5.28 o 
  -4  -2  21       24.83       33.21      8.30 o 
  -3  -2  21       27.78       34.89      5.80 o 
  -2  -2  21       36.35       42.61      4.75 o 
  -1  -2  21      226.25      237.11      6.41 o 
   0  -2  21       33.70       34.88      3.14 o 
   1  -2  21      136.39      146.41      6.13 o 
   2  -2  21        6.16        9.53      2.34 o 
   3  -2  21       14.95       19.32      2.92 o 
   4  -2  21        9.53       10.39      2.95 o 
  -7  -1  21       86.46       95.09     12.83 o 
  -6  -1  21      173.63      150.93     15.85 o 
  -5  -1  21        6.06        5.28      6.04 o 
  -4  -1  21       34.68       28.08      5.58 o 
  -3  -1  21      208.80      224.80     12.53 o 
  -2  -1  21        6.26        5.81      3.07 o 
  -1  -1  21      383.53      398.04     13.01 o 
   0  -1  21      432.80      426.33     11.99 o 
   1  -1  21      238.52      211.89      6.43 o 
   2  -1  21       36.80       30.12      3.84 o 
   3  -1  21        9.35       11.14      3.10 o 
   4  -1  21       77.11       93.91     12.64 o 
  -7   0  21       18.08       20.38      8.30 o 
  -6   0  21        0.04        6.79      6.04 o 
  -5   0  21        5.64       14.34      7.55 o 
  -4   0  21      132.74      134.04      9.36 o 
  -3   0  21       35.35       25.22      3.52 o 
  -2   0  21      610.25      606.80     12.50 o 
  -1   0  21        9.97       10.75      2.45 o 
   0   0  21        2.51        9.37      2.40 o 
   1   0  21      234.83      236.24      7.37 o 
   2   0  21      235.55      233.25      9.80 o 
   3   0  21       56.57       65.86      5.17 o 
   4   0  21        3.32        3.89      3.24 o 
  -7   1  21        0.30        6.04      6.79 o 
  -6   1  21        5.58        1.51      6.04 o 
  -5   1  21       23.90       25.08      3.98 o 
  -4   1  21       75.36       77.88      5.25 o 
  -3   1  21       46.38       48.17      4.44 o 
  -2   1  21       38.66       35.98      3.17 o 
  -1   1  21      470.84      442.86     10.31 o 
   0   1  21        8.16       10.66      2.80 o 
   1   1  21      109.88      110.25      6.34 o 
   2   1  21       96.00       91.51      5.61 o 
   3   1  21      216.62      218.64      8.43 o 
  -7   2  21       13.56       13.10      3.40 o 
  -6   2  21      174.97      181.93      9.02 o 
  -5   2  21       39.18       36.84      5.02 o 
  -4   2  21       83.25       80.52      6.88 o 
  -3   2  21      279.50      273.82      8.26 o 
  -2   2  21        9.57       13.67      3.17 o 
  -1   2  21      149.17      167.00      6.88 o 
   0   2  21      226.88      230.90      8.12 o 
   1   2  21      340.22      367.07     10.51 o 
   2   2  21      126.15      123.02      6.51 o 
   3   2  21       57.17       52.24      6.21 o 
  -7   3  21       11.04       13.58      5.28 o 
  -6   3  21       15.12        9.81      5.28 o 
  -5   3  21       88.61       94.31      6.42 o 
  -4   3  21        8.26        5.71      5.44 o 
  -3   3  21       17.34       17.75      3.87 o 
  -2   3  21       23.17       28.65      4.31 o 
  -1   3  21       71.91       70.76      5.52 o 
   0   3  21       25.23       33.03      4.94 o 
   1   3  21       94.71       95.20      6.26 o 
   2   3  21       66.73       63.02      6.32 o 
  -7   4  21       62.72       58.11      8.30 o 
  -6   4  21        0.75       -3.62      3.62 o 
  -5   4  21       22.63       22.36      4.51 o 
  -4   4  21       90.71       86.55      6.18 o 
  -3   4  21       38.10       46.52      5.04 o 
  -2   4  21      272.93      278.33     10.35 o 
  -1   4  21      749.29      758.16     18.67 o 
   0   4  21      266.98      287.14     10.87 o 
   1   4  21       21.22       18.60      4.04 o 
   2   4  21       56.36       56.67      5.91 o 
  -6   5  21       10.82       18.23      5.26 o 
  -5   5  21       79.61       83.80      6.62 o 
  -4   5  21        3.79        7.79      3.65 o 
  -3   5  21       43.07       40.94      5.01 o 
  -2   5  21      392.72      408.51     13.00 o 
  -1   5  21       31.70       27.67      4.49 o 
   0   5  21        0.11        1.26      3.35 o 
   1   5  21        6.16        6.62      4.46 o 
  -6   6  21        2.14        8.18      5.05 o 
  -5   6  21       31.21       28.40      6.52 o 
  -4   6  21      117.27      115.61      7.60 o 
  -3   6  21      196.05      214.25      9.82 o 
  -2   6  21      286.89      285.12     10.94 o 
  -1   6  21      132.70      141.78      8.04 o 
   0   6  21        2.82       -0.80      4.33 o 
  -4   7  21      223.41      221.00     10.26 o 
  -3   7  21      170.47      172.00      8.93 o 
  -2   7  21       40.13       30.24      6.28 o 
  -1  -9  22       24.11       28.28     16.60 o 
   0  -9  22        8.38       10.57      4.36 o 
   1  -9  22       85.52       88.26      8.71 o 
   2  -9  22       49.04       40.53      7.06 o 
  -3  -8  22      208.88      233.95     17.36 o 
  -2  -8  22      145.46      152.11     24.90 o 
  -1  -8  22       41.22       43.89      6.88 o 
   0  -8  22      234.32      221.19     10.72 o 
   1  -8  22       53.60       63.38      6.82 o 
   2  -8  22       19.21       17.75      5.24 o 
   3  -8  22       31.23       57.80      7.06 o 
  -4  -7  22        1.10        2.26      6.04 o 
  -3  -7  22       24.29       43.02      9.06 o 
  -2  -7  22        8.69       -0.70      4.91 o 
  -1  -7  22       46.57       47.09     11.13 o 
   0  -7  22       64.07       80.07      7.28 o 
   1  -7  22      116.43      101.76      7.76 o 
   2  -7  22       11.85       10.63      4.30 o 
   3  -7  22        6.31        4.11      3.87 o 
   4  -7  22       14.16       20.18      7.17 o 
  -4  -6  22      185.23      174.33     15.85 o 
  -3  -6  22       36.57       24.90      7.55 o 
  -2  -6  22      158.01      158.89     15.47 o 
  -1  -6  22      343.40      355.93     12.71 o 
   0  -6  22      202.95      178.47      9.27 o 
   1  -6  22        7.53        4.17      4.18 o 
   2  -6  22       28.27       32.34      5.48 o 
   3  -6  22      132.90      131.68      9.51 o 
   4  -6  22        0.02        0.71      4.15 o 
  -5  -5  22        2.21       -2.26      5.28 o 
  -4  -5  22       12.33        5.28      6.04 o 
  -3  -5  22      239.66      212.16     12.00 o 
  -2  -5  22       52.60       51.72     10.94 o 
  -1  -5  22        0.01        3.09      3.11 o 
   0  -5  22        2.05        0.54      2.99 o 
   1  -5  22        8.91        6.22      3.59 o 
   2  -5  22        5.21        0.70      3.52 o 
   3  -5  22       30.92       34.40      4.05 o 
   4  -5  22      102.26      117.43      6.61 o 
  -6  -4  22       32.11       46.79      9.81 o 
  -5  -4  22        2.18       12.07      6.79 o 
  -4  -4  22        1.91        0.00      5.28 o 
  -3  -4  22      257.61      258.09     13.31 o 
  -2  -4  22      655.97      659.33     22.93 o 
  -1  -4  22       89.46       87.94      7.73 o 
   0  -4  22       17.11       22.19      4.41 o 
   1  -4  22      105.24      109.48      7.82 o 
   2  -4  22       46.57       57.97      4.64 o 
   3  -4  22       17.76       18.29      3.29 o 
   4  -4  22      102.06       96.91      7.72 o 
  -6  -3  22       14.42        9.06      6.79 o 
  -5  -3  22      131.69      147.16     15.09 o 
  -4  -3  22      432.55      421.86     25.66 o 
  -3  -3  22      261.76      262.79     13.54 o 
  -2  -3  22        1.11        3.02      3.74 o 
  -1  -3  22       12.38       12.66      3.61 o 
   0  -3  22      151.47      125.39      7.93 o 
   1  -3  22        2.21        3.52      2.12 o 
   2  -3  22        0.03       -1.98      2.12 o 
   3  -3  22       93.42       92.49      6.28 o 
   4  -3  22      452.39      482.17     12.59 o 
  -6  -2  22        3.91        3.02      6.04 o 
  -5  -2  22        0.16        6.04      6.04 o 
  -4  -2  22      327.15      298.85     21.89 o 
  -3  -2  22      284.38      316.66     15.20 o 
  -2  -2  22        0.37       -0.79      2.74 o 
  -1  -2  22       19.82       22.38      4.57 o 
   0  -2  22       35.33       34.18      3.70 o 
   1  -2  22       82.60       83.11      5.08 o 
   2  -2  22      275.27      243.37     10.05 o 
   3  -2  22       74.51       83.04      4.68 o 
   4  -2  22        3.05        4.55      2.75 o 
  -7  -1  22       49.90       51.32     10.57 o 
  -6  -1  22      351.82      390.16     25.66 o 
  -5  -1  22      375.18      358.47     24.15 o 
  -4  -1  22      115.00      133.33     10.14 o 
  -3  -1  22       71.82       84.53      8.54 o 
  -2  -1  22        4.74        3.77      2.16 o 
  -1  -1  22      263.77      256.95      8.82 o 
   0  -1  22        0.77        7.39      2.62 o 
   1  -1  22       32.89       38.73      5.08 o 
   2  -1  22      191.84      196.27      7.66 o 
   3  -1  22      351.06      352.59     15.36 o 
   4  -1  22      350.24      392.96     15.07 o 
  -7   0  22       43.38       67.17     12.07 o 
  -6   0  22        3.81        2.26      6.04 o 
  -5   0  22       38.07       40.00      9.81 o 
  -4   0  22        3.30        4.41      3.23 o 
  -3   0  22       29.47       35.75      8.12 o 
  -2   0  22       84.58       86.31      5.34 o 
  -1   0  22        4.51        2.42      2.47 o 
   0   0  22       52.78       51.30      3.92 o 
   1   0  22      505.87      505.70     13.29 o 
   2   0  22      250.00      262.06      8.86 o 
   3   0  22       12.98        7.01      3.28 o 
  -7   1  22      177.03      203.00     18.87 o 
  -6   1  22      243.31      278.47     21.89 o 
  -5   1  22      117.64      117.68      6.68 o 
  -4   1  22       21.31       26.36      3.93 o 
  -3   1  22      432.11      414.11     25.31 o 
  -2   1  22      302.75      313.32      7.95 o 
  -1   1  22       59.83       58.51      4.17 o 
   0   1  22        0.00        1.34      2.54 o 
   1   1  22       46.44       59.32      4.70 o 
   2   1  22      249.94      283.01      9.36 o 
   3   1  22      230.89      226.41      8.87 o 
  -6   2  22        5.48        4.10      3.62 o 
  -5   2  22        0.61        0.00      3.20 o 
  -4   2  22       68.85       61.18      6.28 o 
  -3   2  22       73.60       62.92     10.25 o 
  -2   2  22        7.95        4.00      2.80 o 
  -1   2  22       71.16       72.50      4.97 o 
   0   2  22      397.34      404.94     11.20 o 
   1   2  22      252.38      266.71      9.27 o 
   2   2  22       14.90       14.01      3.73 o 
  -6   3  22       12.84       16.60      5.28 o 
  -5   3  22      122.28      121.99      7.30 o 
  -4   3  22      136.97      142.64      7.54 o 
  -3   3  22       23.49       30.11      4.49 o 
  -2   3  22       23.90       27.68      4.41 o 
  -1   3  22       13.30       14.72      3.86 o 
   0   3  22      119.42      134.30     10.84 o 
   1   3  22       72.08       71.18      5.85 o 
   2   3  22       27.22       30.63      4.61 o 
  -6   4  22       77.98       90.41     10.19 o 
  -5   4  22       95.96      105.72     11.72 o 
  -4   4  22       25.37       20.02      4.31 o 
  -3   4  22        6.08        2.02      4.86 o 
  -2   4  22      103.74      106.50     14.61 o 
  -1   4  22      615.57      608.13     16.63 o 
   0   4  22        8.24        3.01      3.52 o 
   1   4  22       24.74       31.83      4.83 o 
  -6   5  22       48.59       53.73      6.88 o 
  -5   5  22       29.73       35.53      5.35 o 
  -4   5  22        0.58       -1.60      3.52 o 
  -3   5  22       58.14       56.11      5.81 o 
  -2   5  22        2.70        2.53      3.43 o 
  -1   5  22       53.60       63.99      5.91 o 
   0   5  22        1.25       -3.41      3.41 o 
  -5   6  22        2.36       -3.27      4.51 o 
  -4   6  22       13.35       17.67      4.69 o 
  -3   6  22      161.00      168.83      9.10 o 
  -2   6  22       21.45       22.45      4.60 o 
  -1   6  22        4.14        7.11      4.16 o 
   0  -9  23       45.67       53.26      6.54 o 
  -2  -8  23        8.68       14.61      5.80 o 
  -1  -8  23        1.66        1.33      4.51 o 
   0  -8  23        9.09        6.96      4.16 o 
   1  -8  23       46.17       51.36      6.35 o 
   2  -8  23        2.14        7.01      4.31 o 
  -3  -7  23       56.97       56.60     10.57 o 
  -2  -7  23       21.22       27.31      8.68 o 
  -1  -7  23        4.95        6.17      4.51 o 
   0  -7  23       66.61       59.99      6.35 o 
   1  -7  23       19.59       29.64      5.38 o 
   2  -7  23       21.43       23.91      5.30 o 
   3  -7  23        2.69        3.97      4.21 o 
  -4  -6  23        7.97       13.58      7.55 o 
  -3  -6  23       44.05       39.24      9.06 o 
  -2  -6  23       41.17       40.63      9.06 o 
  -1  -6  23       17.66       13.04      4.05 o 
   0  -6  23        0.82        4.82      3.61 o 
   1  -6  23       92.14      105.89      8.13 o 
   2  -6  23      563.62      565.34     18.82 o 
   3  -6  23      470.40      487.96     18.01 o 
  -5  -5  23      173.09      187.91     17.36 o 
  -4  -5  23        1.71        0.00      6.04 o 
  -3  -5  23       15.21       14.93      5.05 o 
  -2  -5  23        0.37        1.11      3.98 o 
  -1  -5  23       10.95        7.29      3.43 o 
   0  -5  23      261.48      266.31     16.21 o 
   1  -5  23      127.62      117.28      8.32 o 
   2  -5  23       54.16       48.25      6.35 o 
   3  -5  23       52.72       58.42      7.20 o 
   4  -5  23       16.29       22.64      4.11 o 
  -5  -4  23        8.31        2.26      6.04 o 
  -4  -4  23        0.17        3.02      6.04 o 
  -3  -4  23       67.87       72.53     18.11 o 
  -2  -4  23       22.14       15.47      5.34 o 
  -1  -4  23        2.10        1.85      2.99 o 
   0  -4  23      160.87      179.50      9.75 o 
   1  -4  23     1020.78     1051.04     26.22 o 
   2  -4  23      377.77      406.98     10.44 o 
   3  -4  23        0.06        2.71      2.95 o 
   4  -4  23        9.29       14.44      7.17 o 
  -6  -3  23       29.91       24.90      9.06 o 
  -5  -3  23        0.46        4.53      6.04 o 
  -4  -3  23        8.55       11.32      7.55 o 
  -3  -3  23        0.45        4.48      4.17 o 
  -2  -3  23       84.26       94.01      9.07 o 
  -1  -3  23      220.32      258.41     18.75 o 
   0  -3  23      148.58      136.58      9.78 o 
   1  -3  23        1.36        2.28      2.66 o 
   2  -3  23       66.41       64.47      4.93 o 
   3  -3  23       42.88       40.78      5.10 o 
   4  -3  23        8.46        7.49      3.21 o 
  -6  -2  23       10.19       39.24      9.81 o 
  -5  -2  23       81.68       75.47     12.07 o 
  -4  -2  23      139.62      126.78     15.09 o 
  -3  -2  23       78.61       77.79      8.26 o 
  -2  -2  23        0.08       -1.13      3.74 o 
  -1  -2  23      285.28      287.72      7.92 o 
   0  -2  23      449.88      471.53     11.96 o 
   1  -2  23       10.17        9.56      2.79 o 
   2  -2  23        0.16        1.70      2.89 o 
   3  -2  23       51.94       54.85      4.55 o 
  -6  -1  23      115.20      134.33     15.85 o 
  -5  -1  23        5.54        3.77      6.79 o 
  -4  -1  23        0.08       -3.02      3.74 o 
  -3  -1  23        1.82        1.13      4.27 o 
  -2  -1  23      677.82      640.96     13.60 o 
  -1  -1  23       17.65       16.39      3.42 o 
   0  -1  23       64.74       70.50      7.41 o 
   1  -1  23       33.24       33.28      3.90 o 
   2  -1  23       77.83       79.29      6.33 o 
   3  -1  23       53.57       55.46      5.20 o 
  -6   0  23       12.14        1.51      6.04 o 
  -5   0  23       19.95       20.38      8.30 o 
  -4   0  23       45.98       46.42      3.36 o 
  -3   0  23        2.22       -1.22      2.40 o 
  -2   0  23       95.10      112.89     11.55 o 
  -1   0  23      200.05      199.53     11.11 o 
   0   0  23        0.12        7.98      2.94 o 
   1   0  23        6.23       12.70      3.15 o 
   2   0  23        3.04        8.43      3.29 o 
   3   0  23        0.19        0.64      3.04 o 
  -6   1  23       21.33       30.94      9.81 o 
  -5   1  23        0.46        1.76      2.70 o 
  -4   1  23       84.71       96.46      6.12 o 
  -3   1  23      198.39      198.20      8.94 o 
  -2   1  23       90.87       99.40      8.01 o 
  -1   1  23       13.60       13.78      3.21 o 
   0   1  23       15.33       14.23      3.24 o 
   1   1  23       33.83       32.65      4.13 o 
   2   1  23       68.07       58.36      5.07 o 
  -6   2  23        1.29        4.53      3.77 o 
  -5   2  23       95.35       96.60      9.06 o 
  -4   2  23       16.63       21.75      4.88 o 
  -3   2  23        4.01        2.70      3.84 o 
  -2   2  23       12.90       10.62      3.52 o 
  -1   2  23       24.10       33.02      6.18 o 
   0   2  23        0.42        7.19      3.29 o 
   1   2  23       83.81       86.67      5.83 o 
   2   2  23       74.87       67.48      5.52 o 
  -6   3  23       54.44       59.62      8.30 o 
  -5   3  23       71.66       68.95      6.84 o 
  -4   3  23      143.90      136.95      7.62 o 
  -3   3  23       28.28       27.54      5.96 o 
  -2   3  23        8.87       10.69      3.87 o 
  -1   3  23        0.66       -2.95      2.95 o 
   0   3  23       77.80       83.61      6.43 o 
   1   3  23       43.18       49.73      7.49 o 
  -6   4  23       37.22       40.21      6.34 o 
  -5   4  23      121.75      116.70      7.54 o 
  -4   4  23        0.01        0.89      3.52 o 
  -3   4  23        7.75        2.23      3.55 o 
  -2   4  23       21.01       29.26      4.77 o 
  -1   4  23        3.86        7.50      3.96 o 
   0   4  23      115.70      131.96      8.01 o 
  -5   5  23       56.25       69.32      8.92 o 
  -4   5  23        0.29       -4.02      4.51 o 
  -3   5  23       14.63       16.69      4.60 o 
  -2   5  23      125.59      131.55      8.04 o 
  -1   5  23        9.76        6.93      3.79 o 
  -1  -8  24       85.62       79.87     12.83 o 
   0  -8  24        2.40        7.06      4.20 o 
   1  -8  24      348.94      373.11     21.89 o 
  -2  -7  24        1.22        3.11      4.51 o 
  -1  -7  24       66.77       68.32      8.54 o 
   0  -7  24       63.93       66.80      6.82 o 
   1  -7  24       15.19       11.19      5.72 o 
   2  -7  24       52.72       39.32      6.51 o 
  -3  -6  24      281.94      296.58     21.89 o 
  -2  -6  24       13.67       17.73      5.34 o 
  -1  -6  24      178.99      162.59     12.00 o 
   0  -6  24      210.61      185.99     11.46 o 
   1  -6  24       13.98       15.97      4.75 o 
   2  -6  24        0.95        7.61      4.69 o 
   3  -6  24      193.71      195.49     32.83 o 
  -4  -5  24       68.27       67.17     12.07 o 
  -3  -5  24        3.52        3.40      4.80 o 
  -2  -5  24      171.84      200.75     13.07 o 
  -1  -5  24        0.49        1.30      3.27 o 
   0  -5  24       79.66       81.43      8.70 o 
   1  -5  24      119.31      132.42      9.13 o 
   2  -5  24       11.74       16.14      5.19 o 
   3  -5  24      127.94      121.33      9.53 o 
  -5  -4  24       96.00      110.94     14.34 o 
  -4  -4  24      113.69      117.73     15.09 o 
  -3  -4  24       42.91       64.43      9.43 o 
  -2  -4  24      266.39      249.75     14.07 o 
  -1  -4  24      127.20      131.63      8.64 o 
   0  -4  24        1.94        3.49      3.52 o 
   1  -4  24      222.75      223.32     11.26 o 
   2  -4  24      404.41      432.79     11.05 o 
   3  -4  24      140.91      148.17      7.59 o 
  -5  -3  24       27.37       26.41      9.06 o 
  -4  -3  24        6.93       15.09      8.30 o 
  -3  -3  24      105.59      134.37     14.34 o 
  -2  -3  24       99.98      107.99      9.78 o 
  -1  -3  24       61.87       66.82      6.80 o 
   0  -3  24      135.86      145.48      9.25 o 
   1  -3  24       60.01       55.65      4.46 o 
   2  -3  24      322.58      367.75     18.45 o 
   3  -3  24      120.32      138.58     10.20 o 
  -5  -2  24       10.50        3.77      6.79 o 
  -4  -2  24       29.13       38.49     10.57 o 
  -3  -2  24       42.56       45.54     13.58 o 
  -2  -2  24      149.11      149.36     11.46 o 
  -1  -2  24        1.28        1.90      2.72 o 
   0  -2  24      316.03      327.51      9.90 o 
   1  -2  24      583.31      586.98     14.36 o 
   2  -2  24      300.83      309.41     11.44 o 
   3  -2  24      147.12      162.22      8.36 o 
  -6  -1  24       94.82      113.95     15.09 o 
  -5  -1  24        9.15       -1.51      6.04 o 
  -4  -1  24        4.35        3.02      4.80 o 
  -3  -1  24        4.60       10.19      5.34 o 
  -2  -1  24      250.42      276.36      9.13 o 
  -1  -1  24      229.70      239.91      8.50 o 
   0  -1  24       50.90       46.71      4.70 o 
   1  -1  24        0.17        1.18      2.78 o 
   2  -1  24        4.24        6.25      3.33 o 
   3  -1  24       90.18       88.30      7.47 o 
  -6   0  24        0.57        7.55      8.30 o 
  -5   0  24       31.90       36.98     10.57 o 
  -4   0  24       54.43       52.43      8.26 o 
  -3   0  24       10.38       10.04      3.16 o 
  -2   0  24       19.20       26.75      3.70 o 
  -1   0  24      233.03      242.80      9.59 o 
   0   0  24      617.04      637.15     16.23 o 
   1   0  24       73.08       86.71      5.58 o 
   2   0  24       80.03       85.85      5.86 o 
  -6   1  24        5.99        5.28      7.55 o 
  -5   1  24       35.06       39.56      4.16 o 
  -4   1  24       20.78       11.24      3.64 o 
  -3   1  24      105.35      122.11      8.34 o 
  -2   1  24      632.02      632.07     16.72 o 
  -1   1  24      179.41      186.72      7.68 o 
   0   1  24       26.74       32.35      4.08 o 
   1   1  24       84.51       83.93      5.72 o 
   2   1  24      292.99      300.26     11.76 o 
  -6   2  24       10.57        3.02      3.77 o 
  -5   2  24        5.20        3.77      4.53 o 
  -4   2  24        0.46       -3.77      3.77 o 
  -3   2  24        8.19        7.47      3.65 o 
  -2   2  24      240.81      228.82      9.63 o 
  -1   2  24      171.65      187.04     11.36 o 
   0   2  24       49.28       58.02      5.00 o 
   1   2  24       92.09       98.80      6.35 o 
  -5   3  24       45.95       47.05      6.69 o 
  -4   3  24      347.26      363.46     12.45 o 
  -3   3  24      558.17      572.26     16.13 o 
  -2   3  24      470.55      475.68     14.32 o 
  -1   3  24      209.84      234.90      9.95 o 
   0   3  24      176.05      180.23      8.98 o 
  -5   4  24      135.68      140.42      8.42 o 
  -4   4  24        3.22        1.28      3.87 o 
  -3   4  24        2.21        1.27      4.68 o 
  -2   4  24       30.12       42.13      5.28 o 
  -1   4  24       50.87       60.26      6.24 o 
  -3   5  24      381.00      377.50     13.52 o 
  -1  -7  25      303.93      344.91     17.87 o 
   0  -7  25      160.11      189.37     10.71 o 
   1  -7  25       16.64       12.26      4.88 o 
  -3  -6  25        0.26        4.53      6.79 o 
  -2  -6  25        1.02        4.17      5.05 o 
  -1  -6  25       25.02       29.87     16.23 o 
   0  -6  25       74.82       86.16      7.69 o 
   1  -6  25      225.96      229.30     19.54 o 
   2  -6  25        7.36        8.01      4.55 o 
  -4  -5  25      143.43      166.78     17.36 o 
  -3  -5  25      289.63      326.38     16.27 o 
  -2  -5  25       52.50       71.66     10.19 o 
  -1  -5  25      165.40      199.88     13.31 o 
   0  -5  25      162.63      189.65     14.99 o 
   1  -5  25        0.04        1.33      3.96 o 
   2  -5  25       56.80       63.79      7.30 o 
  -4  -4  25       28.53       30.94      9.81 o 
  -3  -4  25      164.55      197.49     13.31 o 
  -2  -4  25      130.24      139.33     11.39 o 
  -1  -4  25       50.60       40.77      9.07 o 
   0  -4  25       62.48       66.61      6.86 o 
   1  -4  25        2.96       -0.03      3.87 o 
   2  -4  25       10.82       12.03      4.94 o 
  -5  -3  25       86.74      101.88     14.34 o 
  -4  -3  25        0.11       -3.77      6.04 o 
  -3  -3  25      142.27      148.78     11.70 o 
  -2  -3  25      219.61      241.18     14.67 o 
  -1  -3  25      150.59      170.12      9.83 o 
   0  -3  25       27.94       30.61      5.80 o 
   1  -3  25        7.94        9.99      3.05 o 
   2  -3  25       19.43       20.30      9.59 o 
  -5  -2  25      108.89       98.86     14.34 o 
  -4  -2  25      517.60      556.94     33.21 o 
  -3  -2  25      116.58      142.11     11.70 o 
  -2  -2  25       26.00       25.54      6.65 o 
  -1  -2  25        1.39        1.84      4.04 o 
   0  -2  25        1.42        1.61      2.68 o 
   1  -2  25        6.00       10.35      3.79 o 
   2  -2  25        3.79        4.93      4.35 o 
  -5  -1  25        7.19        6.79      7.55 o 
  -4  -1  25       66.60       69.40      9.07 o 
  -3  -1  25      532.86      595.17     23.41 o 
  -2  -1  25       41.90       53.02      6.98 o 
  -1  -1  25       41.95       47.58      4.28 o 
   0  -1  25       11.67        3.70      4.64 o 
   1  -1  25       26.36       28.15      5.92 o 
   2  -1  25      109.09      115.89      6.74 o 
  -5   0  25      627.24      682.97     36.98 o 
  -4   0  25      156.47      176.99     13.07 o 
  -3   0  25        1.87        3.61      2.63 o 
  -2   0  25      133.93      150.50      8.06 o 
  -1   0  25       53.51       40.25      4.75 o 
   0   0  25       10.14       30.38      4.02 o 
   1   0  25       15.19       20.44      3.78 o 
  -5   1  25       30.50       26.41     10.57 o 
  -4   1  25      177.67      200.19      9.81 o 
  -3   1  25       17.44       13.04      4.46 o 
  -2   1  25        2.59        2.50      3.27 o 
  -1   1  25       84.02       94.46      5.86 o 
   0   1  25       21.05       18.09      3.73 o 
   1   1  25       16.57       23.08      5.56 o 
  -5   2  25        0.20       -0.75      4.53 o 
  -4   2  25       14.09       14.15      4.65 o 
  -3   2  25       40.57       31.73      5.52 o 
  -2   2  25       33.03       22.09      4.31 o 
  -1   2  25        5.07        9.56      3.68 o 
   0   2  25       10.27       15.89      4.35 o 
  -4   3  25       42.22       46.42      5.61 o 
  -3   3  25       14.65       17.08      4.49 o 
  -2   3  25        1.68        3.52      3.59 o 
  -1   3  25        0.11        5.30      4.27 o 
  -3   4  25        9.82        9.22      4.31 o 
  -2   4  25       20.85       18.11     10.57 o 
  -2  -6  26       77.14       83.77     12.83 o 
  -1  -6  26        0.41       -3.55      4.51 o 
   0  -6  26       22.35       30.57      5.91 o 
  -3  -5  26        0.73        3.77      7.55 o 
  -2  -5  26      137.14      158.28     14.34 o 
  -1  -5  26        3.80        5.60      7.55 o 
   0  -5  26       39.27       45.64      6.32 o 
   1  -5  26       34.83       31.30      6.31 o 
  -3  -4  26       61.63       67.45      9.07 o 
  -2  -4  26        1.41        2.26      4.80 o 
  -1  -4  26       10.42        9.67      5.58 o 
   0  -4  26        6.41        6.64      4.31 o 
   1  -4  26      163.36      182.93     11.26 o 
  -4  -3  26       13.00       13.58      9.06 o 
  -3  -3  26       16.29       26.04      6.94 o 
  -2  -3  26        0.26       14.73      6.12 o 
  -1  -3  26       12.90       19.89      5.19 o 
   0  -3  26       20.52       17.06      5.59 o 
   1  -3  26      191.22      184.26     10.16 o 
  -4  -2  26        0.21       -5.28      6.79 o 
  -3  -2  26       10.33       12.49     12.07 o 
  -2  -2  26      123.25      112.51     13.96 o 
  -1  -2  26      125.20      150.36      9.80 o 
   0  -2  26      176.99      196.91      7.74 o 
   1  -2  26       47.94       46.84      5.30 o 
  -4  -1  26       51.43       52.07     12.07 o 
  -3  -1  26      100.76       94.96     16.60 o 
  -2  -1  26       73.74       96.68      5.28 o 
  -1  -1  26        3.63        2.25      2.81 o 
   0  -1  26       73.12       82.27      8.89 o 
   1  -1  26       22.90       22.26      4.54 o 
  -4   0  26      108.35      127.93     12.00 o 
  -3   0  26       13.89       15.45      5.61 o 
  -2   0  26      236.95      246.43     11.70 o 
  -1   0  26        0.58        7.48      3.75 o 
   0   0  26       85.64       93.97      6.43 o 
   1   0  26       62.23       61.32      5.40 o 
  -4   1  26      209.39      256.76     11.07 o 
  -3   1  26       75.79       77.76      7.27 o 
  -2   1  26       12.82       14.34      4.65 o 
  -1   1  26       67.54       68.36      6.32 o 
   0   1  26        5.94        9.05      3.49 o 
  -4   2  26        4.19       -0.71      3.98 o 
  -3   2  26      102.12      107.97      8.79 o 
  -2   2  26       12.76       24.54      4.71 o 
  -1   2  26      100.67      103.63      7.39 o 
  -2  -4  27       20.52       15.94      6.34 o 
  -1  -4  27        8.54        3.40      6.41 o 
   0  -4  27       33.09       34.70      6.46 o 
  -3  -3  27       28.48       24.90      6.94 o 
  -2  -3  27      265.69      279.10     19.24 o 
  -1  -3  27      187.03      220.83     17.36 o 
   0  -3  27        9.49       10.39      5.30 o 
  -3  -2  27      178.79      176.36     13.54 o 
  -2  -2  27        0.04        0.12      5.05 o 
  -1  -2  27       53.55       53.84      7.34 o 
   0  -2  27        9.82       12.26      6.98 o 
  -3  -1  27       67.91       82.02     10.14 o 
  -2  -1  27      108.56      100.20     14.34 o 
  -1  -1  27        9.35       12.33      3.64 o 
   0  -1  27      151.33      161.98     10.79 o 
  -3   0  27       18.67       21.17      6.79 o 
  -2   0  27        7.14       14.94      4.05 o 
  -1   0  27      364.97      387.33     13.07 o 
  -3   1  27        7.42        4.89      4.15 o 
  -2   1  27       17.80       18.32      5.28 o 
                                                 
